# Supplementary material for: catena-Poly[(dichloridozinc)-μ-4,4′-bis­[(1H-imidazol-1-yl)meth­yl]biphenyl-κ2 N 3:N 3′]
Source: Acta Crystallogr Sect E Struct Rep Online. 2012 Apr 13;68(Pt 5):m576. doi: 10.1107/S1600536812014043 (PMC3344324; doi:10.1107/S1600536812014043)
Supplement: Supplementary file 1 [file e-68-0m576-sup1.cif]

##############################################################################
#                                                                            #
# This CIF contains the data in a paper accepted for publication in          #
# Acta Crystallographica Section E. It conforms to the requirements of       #
# Notes for Authors for Acta Crystallographica Section E, and has been       #
# peer reviewed under the auspices of the IUCr Commission on Journals.       #
#                                                                            #
# Full details of the Crystallographic Information File format               #
# are given in the paper "The Crystallographic Information File (CIF):       #
# a New Standard Archive File for Crystallography" by S. R. Hall, F. H.      #
# Allen and I. D. Brown [Acta Cryst. (1991), A47, 655-685].                  #
#                                                                            #
# The current version of the core CIF dictionary is obtainable from          #
# ftp://ftp.iucr.org/pub/cif_core.dic.                                       #
#                                                                            #
# Software is freely available for graphical display of the structure(s)     #
# in this CIF. For information consult the CIF software page                 #
# http://www.iucr.org/resources/cif/software.                                #
#                                                                            #
# This file may be used for bona fide research purposes within the           #
# scientific community so long as proper attribution is given to the journal # 
# article from which it was obtained.                                        #
#                                                                            #
##############################################################################
data_I
_audit_creation_method     SHELXL-97
_chemical_name_systematic
;
<i>catena</i>-Poly[(dichloridozinc)-\m-4,4'-bis[(1<i>H</i>-imidazol-1-
yl)methyl]biphenyl-\k^2^<i>N</i>^3^:<i>N</i>^3'^]
;
_chemical_name_common     ?
_chemical_formula_moiety     'C20 H18 Cl2 N4 Zn'
_chemical_formula_sum     'C20 H18 Cl2 N4 Zn'
_chemical_formula_iupac     '[Zn Cl2 (C20 H18 N4)]'
_chemical_formula_weight     450.67
_chemical_melting_point     ?
_symmetry_cell_setting     monoclinic
_symmetry_space_group_name_H-M     'C 2/c'
_symmetry_space_group_name_Hall     '-C 2yc'
loop_
    _symmetry_equiv_pos_as_xyz
    'x, y, z'
    '-x, y, -z+1/2'
    'x+1/2, y+1/2, z'
    '-x+1/2, y+1/2, -z+1/2'
    '-x, -y, -z'
    'x, -y, z-1/2'
    '-x+1/2, -y+1/2, -z'
    'x+1/2, -y+1/2, z-1/2'
_cell_length_a     22.837(5)
_cell_length_b     5.9004(12)
_cell_length_c     16.012(3)
_cell_angle_alpha     90.00
_cell_angle_beta     117.08(3)
_cell_angle_gamma     90.00
_cell_volume     1921.0(9)
_cell_formula_units_Z     4
_cell_measurement_reflns_used     7615
_cell_measurement_theta_min     3.59
_cell_measurement_theta_max     27.46
_cell_measurement_temperature     293(2)
_exptl_crystal_description     block
_exptl_crystal_colour     colorless
_exptl_crystal_size_max     0.36
_exptl_crystal_size_mid     0.20
_exptl_crystal_size_min     0.18
_exptl_crystal_density_diffrn     1.558
_exptl_crystal_density_meas     ?
_exptl_crystal_density_method     'not measured'
_exptl_crystal_F_000     920
_exptl_absorpt_coefficient_mu     1.569
_exptl_absorpt_correction_type     multi-scan
_exptl_absorpt_process_details     '(ABSCOR; Higashi, 1995)'
_exptl_absorpt_correction_T_min     0.6005
_exptl_absorpt_correction_T_max     0.7654
_exptl_special_details
;
;
_diffrn_ambient_temperature     293(2)
_diffrn_radiation_type     MoK\a
_diffrn_radiation_wavelength     0.71073
_diffrn_radiation_source     'fine-focus sealed tube'
_diffrn_radiation_monochromator     graphite
_diffrn_measurement_device_type     'Rigaku R-AXIS RAPID'
_diffrn_measurement_method     '\w scan'
_diffrn_detector_area_resol_mean     ?
_diffrn_reflns_number     8827
_diffrn_reflns_av_R_equivalents     0.0273
_diffrn_reflns_av_sigmaI/netI     0.0230
_diffrn_reflns_theta_min     3.60
_diffrn_reflns_theta_max     27.46
_diffrn_reflns_theta_full     27.46
_diffrn_measured_fraction_theta_max     0.998
_diffrn_measured_fraction_theta_full     0.998
_diffrn_reflns_limit_h_min     -29
_diffrn_reflns_limit_h_max     26
_diffrn_reflns_limit_k_min     -7
_diffrn_reflns_limit_k_max     7
_diffrn_reflns_limit_l_min     -20
_diffrn_reflns_limit_l_max     20
_diffrn_standards_number     ?
_diffrn_standards_interval_count     ?
_diffrn_standards_interval_time     ?
_diffrn_standards_decay_%     ?
_refine_special_details
;
 Refinement of F^2^ against ALL reflections.  The weighted R-factor wR and
 goodness of fit S are based on F^2^, conventional R-factors R are based
 on F, with F set to zero for negative F^2^. The threshold expression of
 F^2^ > 2sigma(F^2^) is used only for calculating R-factors(gt) etc. and is
 not relevant to the choice of reflections for refinement.  R-factors based
 on F^2^ are statistically about twice as large as those based on F, and R-
 factors based on ALL data will be even larger.
;
_reflns_number_total     2204
_reflns_number_gt     1890
_reflns_threshold_expression     I>2\s(I)
_refine_ls_structure_factor_coef     Fsqd
_refine_ls_matrix_type     full
_refine_ls_R_factor_all     0.0378
_refine_ls_R_factor_gt     0.0308
_refine_ls_wR_factor_gt     0.0799
_refine_ls_wR_factor_ref     0.0829
_refine_ls_goodness_of_fit_ref     1.067
_refine_ls_restrained_S_all     1.067
_refine_ls_number_reflns     2204
_refine_ls_number_parameters     123
_refine_ls_number_restraints     0
_refine_ls_hydrogen_treatment     constr
_refine_ls_weighting_scheme     calc
_refine_ls_weighting_details
         'calc w=1/[\s^2^(Fo^2^)+(0.0483P)^2^+0.6927P] where P=(Fo^2^+2Fc^2^)/3'
_atom_sites_solution_hydrogens     geom
_atom_sites_solution_primary     direct
_atom_sites_solution_secondary     difmap
_refine_ls_shift/su_max     0.000
_refine_ls_shift/su_mean     0.000
_refine_diff_density_max     0.319
_refine_diff_density_min     -0.238
_refine_ls_extinction_method     none
_refine_ls_extinction_coef     ?
loop_
    _atom_type_symbol
    _atom_type_description
    _atom_type_scat_dispersion_real
    _atom_type_scat_dispersion_imag
    _atom_type_scat_source
    'C' 'C' 0.0033 0.0016
                         'International Tables Vol C Tables 4.2.6.8 and 6.1.1.4'
    'H' 'H' 0.0000 0.0000
                         'International Tables Vol C Tables 4.2.6.8 and 6.1.1.4'
    'Cl' 'Cl' 0.1484 0.1585
                         'International Tables Vol C Tables 4.2.6.8 and 6.1.1.4'
    'N' 'N' 0.0061 0.0033
                         'International Tables Vol C Tables 4.2.6.8 and 6.1.1.4'
    'Zn' 'Zn' 0.2839 1.4301
                         'International Tables Vol C Tables 4.2.6.8 and 6.1.1.4'
_computing_data_collection     'RAPID-AUTO (Rigaku, 1998)'
_computing_cell_refinement     'RAPID-AUTO (Rigaku, 1998)'
_computing_data_reduction     'CrystalClear (Rigaku/MSC, 2002)'
_computing_structure_solution     'SHELXS97 (Sheldrick, 2008)'
_computing_structure_refinement     'SHELXL97 (Sheldrick, 2008)'
_computing_molecular_graphics     'SHELXTL (Sheldrick, 2008)'
_computing_publication_material     'SHELXTL (Sheldrick, 2008)'
loop_
    _atom_site_type_symbol
    _atom_site_label
    _atom_site_fract_x
    _atom_site_fract_y
    _atom_site_fract_z
    _atom_site_U_iso_or_equiv
    _atom_site_adp_type
    _atom_site_calc_flag
    _atom_site_refinement_flags
    _atom_site_occupancy
    _atom_site_symmetry_multiplicity
    _atom_site_disorder_assembly
    _atom_site_disorder_group
    C C1 0.02165(11) 0.3388(4) 0.10470(15) 0.0471(5) Uani d . 1 1 . .
    H H1 -0.0130 0.4089 0.0544 0.057 Uiso calc R 1 1 . .
    C C2 0.05856(10) 0.1682(4) 0.09746(15) 0.0456(5) Uani d . 1 1 . .
    H H2 0.0543 0.1002 0.0426 0.055 Uiso calc R 1 1 . .
    C C3 0.09174(10) 0.2535(3) 0.24453(14) 0.0392(4) Uani d . 1 1 . .
    H H3 0.1152 0.2508 0.3096 0.047 Uiso calc R 1 1 . .
    C C4 0.15012(12) -0.0734(4) 0.21863(17) 0.0494(5) Uani d . 1 1 . .
    H H4A 0.1281 -0.2080 0.2249 0.059 Uiso calc R 1 1 . .
    H H4B 0.1856 -0.0379 0.2800 0.059 Uiso calc R 1 1 . .
    C C5 0.17867(10) -0.1230(3) 0.15169(14) 0.0389(4) Uani d . 1 1 . .
    C C6 0.16437(12) -0.3221(4) 0.10166(18) 0.0502(5) Uani d . 1 1 . .
    H H6 0.1358 -0.4253 0.1077 0.060 Uiso calc R 1 1 . .
    C C7 0.19175(12) -0.3717(4) 0.04240(18) 0.0499(5) Uani d . 1 1 . .
    H H7 0.1810 -0.5075 0.0093 0.060 Uiso calc R 1 1 . .
    C C8 0.23486(8) -0.2230(3) 0.03141(12) 0.0317(4) Uani d . 1 1 . .
    C C9 0.24832(10) -0.0205(4) 0.08169(15) 0.0440(5) Uani d . 1 1 . .
    H H9 0.2766 0.0840 0.0756 0.053 Uiso calc R 1 1 . .
    C C10 0.22065(11) 0.0283(4) 0.14005(16) 0.0482(5) Uani d . 1 1 . .
    H H10 0.2303 0.1653 0.1722 0.058 Uiso calc R 1 1 . .
    Cl Cl1 -0.07645(3) 0.79888(10) 0.12779(4) 0.05314(16) Uani d . 1 1 . .
    N N1 0.04281(8) 0.3932(3) 0.19687(12) 0.0385(4) Uani d . 1 1 . .
    N N2 0.10332(8) 0.1157(3) 0.18714(12) 0.0366(3) Uani d . 1 1 . .
    Zn Zn1 0.0000 0.61108(5) 0.2500 0.03718(12) Uani d S 1 2 . .
loop_
    _atom_site_aniso_label
    _atom_site_aniso_U_11
    _atom_site_aniso_U_22
    _atom_site_aniso_U_33
    _atom_site_aniso_U_12
    _atom_site_aniso_U_13
    _atom_site_aniso_U_23
    C1 0.0445(10) 0.0614(13) 0.0393(11) 0.0076(10) 0.0223(9) 0.0016(9)
    C2 0.0460(10) 0.0579(12) 0.0390(10) -0.0028(10) 0.0247(9) -0.0125(9)
    C3 0.0477(10) 0.0418(10) 0.0378(10) 0.0014(9) 0.0280(8) -0.0045(8)
    C4 0.0707(14) 0.0445(11) 0.0551(13) 0.0143(10) 0.0479(11) 0.0067(9)
    C5 0.0459(10) 0.0392(10) 0.0435(10) 0.0063(8) 0.0307(9) 0.0010(8)
    C6 0.0615(13) 0.0434(10) 0.0690(15) -0.0130(10) 0.0500(12) -0.0104(10)
    C7 0.0638(13) 0.0412(11) 0.0669(14) -0.0164(10) 0.0491(12) -0.0197(10)
    C8 0.0333(8) 0.0326(9) 0.0358(9) -0.0002(7) 0.0214(7) -0.0040(7)
    C9 0.0530(11) 0.0374(10) 0.0573(13) -0.0125(9) 0.0388(10) -0.0123(9)
    C10 0.0639(13) 0.0397(10) 0.0576(13) -0.0078(10) 0.0422(11) -0.0151(10)
    Cl1 0.0633(3) 0.0527(3) 0.0479(3) 0.0107(3) 0.0292(3) 0.0057(2)
    N1 0.0449(9) 0.0399(8) 0.0424(9) 0.0015(7) 0.0302(7) -0.0015(7)
    N2 0.0424(8) 0.0382(8) 0.0400(8) 0.0005(7) 0.0281(7) -0.0036(6)
    Zn1 0.0457(2) 0.03405(18) 0.0461(2) 0.000 0.03332(15) 0.000
_geom_special_details
;
 All esds (except the esd in the dihedral angle between two l.s. planes)
 are estimated using the full covariance matrix.  The cell esds are taken
 into account individually in the estimation of esds in distances, angles
 and torsion angles; correlations between esds in cell parameters are only
 used when they are defined by crystal symmetry.  An approximate (isotropic)
 treatment of cell esds is used for estimating esds involving l.s. planes.
;
loop_
    _geom_bond_atom_site_label_1
    _geom_bond_atom_site_label_2
    _geom_bond_site_symmetry_2
    _geom_bond_distance
    _geom_bond_publ_flag
    C1 C2 . 1.352(3) ?
    C1 N1 . 1.366(3) ?
    C1 H1 . 0.9300 ?
    C2 N2 . 1.366(3) ?
    C2 H2 . 0.9300 ?
    C3 N1 . 1.317(3) ?
    C3 N2 . 1.340(2) ?
    C3 H3 . 0.9300 ?
    C4 N2 . 1.467(3) ?
    C4 C5 . 1.515(3) ?
    C4 H4A . 0.9700 ?
    C4 H4B . 0.9700 ?
    C5 C6 . 1.375(3) ?
    C5 C10 . 1.383(3) ?
    C6 C7 . 1.385(3) ?
    C6 H6 . 0.9300 ?
    C7 C8 . 1.389(3) ?
    C7 H7 . 0.9300 ?
    C8 C9 . 1.395(3) ?
    C8 C8 7_545 1.491(3) ?
    C9 C10 . 1.376(3) ?
    C9 H9 . 0.9300 ?
    C10 H10 . 0.9300 ?
    Zn1 Cl1 . 2.2349(9) y
    Zn1 N1 . 2.0224(16) y
loop_
    _geom_angle_atom_site_label_1
    _geom_angle_atom_site_label_2
    _geom_angle_atom_site_label_3
    _geom_angle_site_symmetry_1
    _geom_angle_site_symmetry_3
    _geom_angle
    _geom_angle_publ_flag
    C2 C1 N1 . . 109.87(19) ?
    C2 C1 H1 . . 125.1 ?
    N1 C1 H1 . . 125.1 ?
    C1 C2 N2 . . 106.02(18) ?
    C1 C2 H2 . . 127.0 ?
    N2 C2 H2 . . 127.0 ?
    N1 C3 N2 . . 111.25(18) ?
    N1 C3 H3 . . 124.4 ?
    N2 C3 H3 . . 124.4 ?
    N2 C4 C5 . . 112.62(17) ?
    N2 C4 H4A . . 109.1 ?
    C5 C4 H4A . . 109.1 ?
    N2 C4 H4B . . 109.1 ?
    C5 C4 H4B . . 109.1 ?
    H4A C4 H4B . . 107.8 ?
    C6 C5 C10 . . 117.91(18) ?
    C6 C5 C4 . . 120.83(18) ?
    C10 C5 C4 . . 121.25(18) ?
    C5 C6 C7 . . 121.24(19) ?
    C5 C6 H6 . . 119.4 ?
    C7 C6 H6 . . 119.4 ?
    C6 C7 C8 . . 121.37(18) ?
    C6 C7 H7 . . 119.3 ?
    C8 C7 H7 . . 119.3 ?
    C7 C8 C9 . . 116.80(16) ?
    C7 C8 C8 . 7_545 121.6(2) ?
    C9 C8 C8 . 7_545 121.6(2) ?
    C10 C9 C8 . . 121.50(18) ?
    C10 C9 H9 . . 119.3 ?
    C8 C9 H9 . . 119.3 ?
    C9 C10 C5 . . 121.18(19) ?
    C9 C10 H10 . . 119.4 ?
    C5 C10 H10 . . 119.4 ?
    C3 N1 C1 . . 105.60(16) ?
    C3 N1 Zn1 . . 126.82(14) ?
    C1 N1 Zn1 . . 127.08(14) ?
    C3 N2 C2 . . 107.25(16) ?
    C3 N2 C4 . . 124.48(18) ?
    C2 N2 C4 . . 127.82(17) ?
    N1 Zn1 N1 . 2 101.05(9) ?
    N1 Zn1 Cl1 . 2 110.42(5) ?
    N1 Zn1 Cl1 2 2 106.35(5) ?
    N1 Zn1 Cl1 . . 106.35(5) ?
    N1 Zn1 Cl1 2 . 110.42(5) ?
    Cl1 Zn1 Cl1 2 . 120.56(4) ?
data_global
_journal_date_recd_electronic     2012-03-20
_journal_date_accepted     2012-03-31
_journal_name_full     'Acta Crystallographica, Section E'
_journal_year     2012
_journal_volume     68
_journal_issue      5
_journal_page_first     m576
_journal_page_last     m576
_journal_paper_category     QM
_journal_paper_doi     10.1107/S1600536812014043
_journal_coeditor_code     HY2529
_publ_contact_author_name     'Dr. Jin-Sheng Gao'
_publ_contact_author_address
;
Engineering Research Center of Pesticide of Heilongjiang University
Heilongjiang University
Harbin 150080
People's Republic of China
;
_publ_contact_author_email     hgf1000@163.com
_publ_contact_author_fax     '(86)451 8660 9151'
_publ_contact_author_phone     '(86)451 8660 9001'
_publ_section_title
;\
<i>catena</i>-Poly[(dichloridozinc)-\m-4,4'-bis[(1<i>H</i>-imidazol-1-yl)\
methyl]biphenyl-\k^2^<i>N</i>^3^:<i>N</i>^3'^]
;
loop_
    _publ_author_name
    _publ_author_footnote
    _publ_author_address
    'Wang, Cheng' .
;
Key Laboratory of Functional Inorganic Material Chemistry
Ministry of Education, Heilongjiang University
Harbin 150080
People's Republic of China
;
    'Wen, Bo' .
;
Engineering Research Center of Pesticide of Heilongjiang University
Heilongjiang University
Harbin 150050
People's Republic of China
;
    'Sun, Zhi-Yao ' .
;
Key Laboratory of Functional Inorganic Material Chemistry
Ministry of Education, Heilongjiang University
Harbin 150080
People's Republic of China
;
    'Yan, Peng-Fei' .
;
Key Laboratory of Functional Inorganic Material Chemistry
Ministry of Education, Heilongjiang University
Harbin 150080
People's Republic of China
;
    'Gao, Jin-Sheng' .
;
Engineering Research Center of Pesticide of Heilongjiang University
Heilongjiang University
Harbin 150050
People's Republic of China
;
_iucr_refine_instructions_details
;
TITL WB-53 in C2/c
CELL  0.71073   22.8370    5.9004   16.0120    90.000   117.080    90.000
ZERR 4          0.0050    0.0012    0.0030     0.000     0.030     0.000
LATT 7
SYMM             - X ,              Y ,    0.50000 - Z
SFAC
SFAC C   2.3100 20.8439  1.0200 10.2075  1.5886  0.5687  0.8650 51.6512  =
        0.2156  0.0033  0.0016 11.5000 0.680 12.01000
SFAC
SFAC H   0.4930 10.5109  0.3229 26.1257  0.1402  3.1424  0.0408 57.7998  =
        0.0030  0.0000  0.0000  0.6240 0.350  1.00800
SFAC
SFAC Cl 11.4604  0.0104  7.1964  1.1662  6.2556 18.5194  1.6455 47.7785  =
       -9.5574  0.1484  0.1585 678.0000 0.990 35.45000
SFAC
SFAC N  12.2126  0.0057  3.1322  9.8933  2.0125 28.9975  1.1663  0.5826  =
       -11.5290  0.0061  0.0033 19.6000 0.680 14.01000
SFAC
SFAC Zn 14.0743  3.2655  7.0318  0.2333  5.1652 10.3163  2.4100 58.7098  =
        1.3041  0.2839  1.4301 5860.0000 1.450 65.39000
UNIT 80 72 8 16 4
L.S. 5
ACTA
BOND $H
FMAP 2
PLAN 20
size 0.180 0.205 0.362
WGHT    0.048300    0.692700
FVAR       0.14202
C1    1    0.021655    0.338844    0.104701    11.00000    0.04448    0.06140 =
         0.03927    0.00162    0.02229    0.00765
AFIX  43
H1    2   -0.012985    0.408852    0.054409    11.00000   -1.20000
AFIX   0
C2    1    0.058564    0.168155    0.097459    11.00000    0.04603    0.05790 =
         0.03899   -0.01250    0.02475   -0.00277
AFIX  43
H2    2    0.054345    0.100233    0.042582    11.00000   -1.20000
AFIX   0
C3    1    0.091737    0.253503    0.244534    11.00000    0.04775    0.04177 =
         0.03782   -0.00452    0.02796    0.00143
AFIX  43
H3    2    0.115225    0.250795    0.309611    11.00000   -1.20000
AFIX   0
C4    1    0.150120   -0.073385    0.218631    11.00000    0.07066    0.04453 =
         0.05509    0.00666    0.04785    0.01431
AFIX  23
H4A   2    0.128051   -0.207959    0.224925    11.00000   -1.20000
H4B   2    0.185648   -0.037921    0.279955    11.00000   -1.20000
AFIX   0
C5    1    0.178669   -0.122951    0.151693    11.00000    0.04591    0.03918 =
         0.04354    0.00103    0.03065    0.00630
C6    1    0.164371   -0.322085    0.101659    11.00000    0.06153    0.04340 =
         0.06896   -0.01040    0.05001   -0.01304
AFIX  43
H6    2    0.135777   -0.425342    0.107735    11.00000   -1.20000
AFIX   0
C7    1    0.191746   -0.371747    0.042401    11.00000    0.06378    0.04121 =
         0.06694   -0.01968    0.04910   -0.01641
AFIX  43
H7    2    0.181038   -0.507527    0.009275    11.00000   -1.20000
AFIX   0
C8    1    0.234861   -0.223008    0.031407    11.00000    0.03333    0.03257 =
         0.03580   -0.00404    0.02143   -0.00022
C9    1    0.248319   -0.020459    0.081695    11.00000    0.05296    0.03745 =
         0.05733   -0.01233    0.03876   -0.01252
AFIX  43
H9    2    0.276641    0.084021    0.075638    11.00000   -1.20000
AFIX   0
C10   1    0.220645    0.028254    0.140046    11.00000    0.06386    0.03973 =
         0.05764   -0.01508    0.04217   -0.00775
AFIX  43
H10   2    0.230340    0.165324    0.172236    11.00000   -1.20000
AFIX   0
CL1   3   -0.076454    0.798876    0.127786    11.00000    0.06327    0.05270 =
         0.04787    0.00566    0.02915    0.01066
N1    4    0.042810    0.393175    0.196870    11.00000    0.04495    0.03989 =
         0.04239   -0.00149    0.03018    0.00146
N2    4    0.103319    0.115718    0.187138    11.00000    0.04242    0.03819 =
         0.03999   -0.00360    0.02813    0.00048
ZN1   5    0.000000    0.611084    0.250000    10.50000    0.04570    0.03405 =
         0.04606    0.00000    0.03332    0.00000
HKLF 4
REM  WB-53 in C2/c                    C2/c
REM R1 =  0.0308 for   1890 Fo > 4sig(Fo)  and  0.0378 for all   2204 data
REM    123 parameters refined using      0 restraints
END
WGHT      0.0456      0.7720
REM Highest difference peak  0.319,  deepest hole -0.238,  1-sigma level  0.055
Q1    1   0.2500 -0.2500  0.0000  10.50000  0.05    0.32
Q2    1  -0.0421  0.8660  0.1471  11.00000  0.05    0.31
Q3    1   0.1895 -0.0319  0.1347  11.00000  0.05    0.30
Q4    1   0.1683 -0.0961  0.1818  11.00000  0.05    0.29
Q5    1  -0.0800  0.7139  0.1426  11.00000  0.05    0.28
Q6    1   0.2511 -0.1293  0.0692  11.00000  0.05    0.28
Q7    1   0.1585 -0.1620  0.1176  11.00000  0.05    0.26
Q8    1   0.0792  0.1149  0.1448  11.00000  0.05    0.25
Q9    1   0.1283  0.0495  0.2018  11.00000  0.05    0.24
Q10   1   0.1585 -0.1462  0.2653  11.00000  0.05    0.23
Q11   1   0.0333  0.2214  0.0920  11.00000  0.05    0.23
Q12   1   0.2116 -0.2775  0.0326  11.00000  0.05    0.22
Q13   1   0.1028  0.1732  0.2137  11.00000  0.05    0.22
Q14   1   0.2006 -0.3647  0.0960  11.00000  0.05    0.21
Q15   1   0.0223  0.4675  0.2118  11.00000  0.05    0.20
Q16   1   0.2496 -0.0361  0.1341  11.00000  0.05    0.20
Q17   1   0.1897 -0.2369  0.1461  11.00000  0.05    0.19
Q18   1   0.1634 -0.3133  0.0489  11.00000  0.05    0.18
Q19   1  -0.0492  0.7474  0.1188  11.00000  0.05    0.18
Q20   1   0.2220  0.0088  0.0914  11.00000  0.05    0.17
;
