# Supplementary material for: catena-Poly[(dichloridozinc)-μ-4,4′-bis­[(1H-imidazol-1-yl)meth­yl]biphenyl-κ2 N 3:N 3′]
Source: Acta Crystallogr Sect E Struct Rep Online. 2012 Apr 13;68(Pt 5):m576. doi: 10.1107/S1600536812014043 (PMC3344324; doi:10.1107/S1600536812014043)
Supplement: Supplementary file 2 [file e-68-0m576-Isup2.hkl]

# 
# h,k,l, Fc-squared, Fo-squared, sigma(Fo-squared) and status flag 
# 
data_I
_shelx_title ' WB-53 in C2/c                    C2/c' 
_shelx_refln_list_code          4 
_shelx_F_calc_maximum      295.51 
_exptl_crystal_F_000       919.79 
_reflns_d_resolution_high  0.7705 
 
loop_ 
 _symmetry_equiv_pos_as_xyz 
 'x, y, z' 
 '-x, y, -z+1/2' 
 'x+1/2, y+1/2, z' 
 '-x+1/2, y+1/2, -z+1/2' 
 '-x, -y, -z' 
 'x, -y, z-1/2' 
 '-x+1/2, -y+1/2, -z' 
 'x+1/2, -y+1/2, z-1/2' 
 
_cell_length_a    22.8370 
_cell_length_b     5.9004 
_cell_length_c    16.0120 
_cell_angle_alpha  90.000 
_cell_angle_beta  117.080 
_cell_angle_gamma  90.000 
 
_shelx_F_squared_multiplier     1.000 
 
loop_ 
 _refln_index_h 
 _refln_index_k 
 _refln_index_l 
 _refln_F_squared_calc 
 _refln_F_squared_meas 
 _refln_F_squared_sigma 
 _refln_observed_status 
   4   0   0    11633.68    11813.91    115.73 o 
   6   0   0      499.30      594.82      8.66 o 
   8   0   0       99.56       65.40      4.94 o 
  10   0   0     2789.31     2473.48     29.06 o 
  12   0   0    15780.27    16486.91    228.14 o 
  14   0   0     1825.87     1659.17     30.32 o 
  16   0   0     1259.39     1180.42     22.01 o 
  18   0   0      442.53      434.25     18.16 o 
  20   0   0      253.21      297.26     14.85 o 
  22   0   0      389.06      384.61     29.16 o 
  24   0   0      109.67      154.12     35.97 o 
  26   0   0      168.21      209.45     13.47 o 
   1   1   0     2015.32     1917.45     15.00 o 
   3   1   0    26304.11    26717.10    316.49 o 
   5   1   0    18182.65    16972.25    620.94 o 
   7   1   0    13656.65    13711.08    160.43 o 
   9   1   0     1690.04     1613.49     17.79 o 
  11   1   0     2039.90     2005.47     17.00 o 
  13   1   0       15.82       13.11      4.17 o 
  15   1   0     1105.77     1168.97     23.54 o 
  17   1   0      267.96      282.35     13.71 o 
  19   1   0      387.50      367.81     13.33 o 
  21   1   0      341.54      366.83     13.12 o 
  23   1   0      267.59      247.46      9.59 o 
  25   1   0      249.67      257.82     37.16 o 
   0   2   0     4840.67     4885.19     49.33 o 
   2   2   0     6003.87     5981.27     65.77 o 
   4   2   0     4924.13     4931.43     84.30 o 
   6   2   0     6604.01     6587.84     70.13 o 
   8   2   0     3411.91     3353.39     30.87 o 
  10   2   0       52.89       56.46      5.22 o 
  12   2   0     1254.68     1285.40     19.03 o 
  14   2   0      186.41      169.74     13.95 o 
  16   2   0       80.94       85.28      7.37 o 
  18   2   0      232.24      251.07     21.18 o 
  20   2   0      472.88      420.09     22.29 o 
  22   2   0        3.17       -1.53     14.94 o 
  24   2   0        8.71       14.57     20.90 o 
   1   3   0       10.05        7.42      3.75 o 
   3   3   0      598.56      547.62      8.50 o 
   5   3   0    13077.36    13936.02    173.97 o 
   7   3   0     7314.51     6474.33    124.27 o 
   9   3   0     1791.93     1819.46     43.39 o 
  11   3   0       61.07       49.81     17.48 o 
  13   3   0        8.60      159.31    142.30 o 
  15   3   0       16.72       19.21     14.61 o 
  17   3   0        3.85        1.56     24.57 o 
  19   3   0      350.04      345.65     28.16 o 
  21   3   0       97.25      102.62     30.40 o 
  23   3   0       72.75       53.89     25.68 o 
   0   4   0     4614.24     4603.16     63.96 o 
   2   4   0     6224.39     6258.53     68.92 o 
   4   4   0     1407.22     1293.75     26.98 o 
   6   4   0    10191.64    10218.39     98.48 o 
   8   4   0      253.22      265.41      4.40 o 
  10   4   0     1722.49     1646.12     64.45 o 
  12   4   0       42.40       48.81     20.44 o 
  14   4   0       62.38       58.99     18.70 o 
  16   4   0      883.45      863.67     64.68 o 
  18   4   0      749.35      868.38     70.16 o 
  20   4   0      347.93      323.69     56.76 o 
  22   4   0      121.56      150.09     28.92 o 
   1   5   0     4095.02     4143.23     46.38 o 
   3   5   0     3486.75     3441.74     38.92 o 
   5   5   0      955.98      933.01     18.01 o 
   7   5   0      252.13      270.35      6.46 o 
   9   5   0      686.98      701.13     55.78 o 
  11   5   0      178.32      122.06     76.60 o 
  13   5   0     1539.99     1536.90     49.07 o 
  15   5   0      850.64      891.15     49.73 o 
  17   5   0      298.96      320.23     35.45 o 
  19   5   0        2.18       20.52     29.20 o 
   0   6   0      111.47      122.38     16.86 o 
   2   6   0      249.18      223.93     16.25 o 
   4   6   0       10.53       12.49      7.16 o 
   6   6   0      118.59      128.01     11.33 o 
   8   6   0      372.69      322.87     19.39 o 
  10   6   0      345.50      319.44     28.22 o 
  12   6   0       14.38       -7.42     18.40 o 
  14   6   0       32.13       16.25     38.91 o 
  16   6   0        7.78       31.30     29.25 o 
   1   7   0      179.32      210.72     19.63 o 
   3   7   0        2.79        0.58      4.71 o 
   5   7   0        1.32       10.46      8.81 o 
   7   7   0       10.72      -16.36     23.30 o 
   9   7   0        0.10       10.41     24.79 o 
 -25   1   1      339.51      443.30     58.44 o 
 -23   1   1       24.82       25.01      6.67 o 
 -21   1   1        4.95        9.45      5.97 o 
 -19   1   1        4.95        3.94      4.92 o 
 -17   1   1     1922.69     1993.31     24.13 o 
 -15   1   1     7443.39     7483.50     70.71 o 
 -13   1   1     4491.46     4480.39     39.30 o 
 -11   1   1     3397.89     3522.96     27.46 o 
  -9   1   1     1510.10     1722.37     14.85 o 
  -7   1   1     1908.86     1921.39     29.96 o 
  -5   1   1    36037.20    35352.02    594.55 o 
  -3   1   1    24076.77    25381.33    329.35 o 
  -1   1   1      102.90      102.06      7.44 o 
   1   1   1     8820.44     9480.49     91.20 o 
   3   1   1    29723.57    30944.03    422.64 o 
   5   1   1      435.12      477.09      7.28 o 
   7   1   1     2674.25     2537.08     33.87 o 
   9   1   1     1146.81     1032.20     18.28 o 
  11   1   1     4269.62     4001.57     30.07 o 
  13   1   1     7655.31     7931.77     72.17 o 
  15   1   1      654.13      589.69     12.71 o 
  17   1   1      149.33      161.81     17.32 o 
  19   1   1       67.45       63.99      6.65 o 
  21   1   1        2.62        2.66      5.80 o 
  23   1   1      242.56      303.69     47.50 o 
  25   1   1      190.55      270.35     29.78 o 
 -26   2   1       42.54       30.00     15.75 o 
 -24   2   1      160.03      148.55     28.51 o 
 -22   2   1      211.51      192.73     26.05 o 
 -20   2   1      860.92      804.26     43.13 o 
 -18   2   1     2381.61     2274.44     44.96 o 
 -16   2   1      659.56      688.48     27.97 o 
 -14   2   1     2560.90     2568.80     55.13 o 
 -12   2   1     3666.81     3570.22     58.00 o 
 -10   2   1    21682.47    23510.53    431.56 o 
  -8   2   1    19921.09    19877.93    336.13 o 
  -6   2   1     2771.00     2402.01     21.08 o 
  -4   2   1     2292.33     2152.71     22.02 o 
  -2   2   1      320.11      335.64      9.87 o 
   0   2   1     1041.68      924.50      9.89 o 
   2   2   1    12467.32    12368.78    104.49 o 
   4   2   1     6886.17     6506.37     64.70 o 
   6   2   1     4240.66     3664.41     37.37 o 
   8   2   1     3768.78     3448.42     33.34 o 
  10   2   1     2476.03     2635.38     26.64 o 
  12   2   1      769.87      789.63     19.06 o 
  14   2   1      593.10      562.90      7.31 o 
  16   2   1     1348.83     1359.24     13.96 o 
  18   2   1     1811.20     1671.45     46.84 o 
  20   2   1     1348.08     1310.22     50.73 o 
  22   2   1      182.36      212.97     23.11 o 
  24   2   1       12.72       19.97     22.61 o 
 -23   3   1      322.41      384.42     87.76 o 
 -21   3   1      513.25      614.02     34.16 o 
 -19   3   1      583.68      617.07     81.31 o 
 -17   3   1        8.81        4.18     16.74 o 
 -15   3   1      976.74      919.76     30.95 o 
 -13   3   1     1155.52     1130.48     38.01 o 
 -11   3   1     4803.88     4691.50     78.34 o 
  -9   3   1     6050.74     5932.19     92.90 o 
  -7   3   1     6465.64     6698.56    123.46 o 
  -5   3   1     8439.98     8632.60     85.08 o 
  -3   3   1       13.81       17.15      3.36 o 
  -1   3   1      888.52      837.71      9.38 o 
   1   3   1     1624.92     1567.48     16.42 o 
   3   3   1     2138.16     1950.59     20.10 o 
   5   3   1     4340.28     4333.17     39.88 o 
   7   3   1     9006.54     9191.54    100.78 o 
   9   3   1      107.46      125.53      6.98 o 
  11   3   1     1477.38     1418.60     18.60 o 
  13   3   1     1286.44     1237.24     34.29 o 
  15   3   1     1198.77     1087.85     35.51 o 
  17   3   1     1507.10     1504.27     73.70 o 
  19   3   1      178.92      262.76     27.02 o 
  21   3   1      227.73      211.87     47.87 o 
  23   3   1       27.35       17.17     19.65 o 
 -22   4   1       18.14       14.06     20.95 o 
 -20   4   1       22.86       20.02     25.00 o 
 -18   4   1        4.83       17.73     19.24 o 
 -16   4   1      318.66      414.17    137.09 o 
 -14   4   1      511.73      579.97     39.17 o 
 -12   4   1       98.97      108.82     22.23 o 
 -10   4   1       11.50       17.85     13.32 o 
  -8   4   1       99.33      125.00     26.12 o 
  -6   4   1      313.67      258.25     30.34 o 
  -4   4   1     2128.91     2025.51     21.32 o 
  -2   4   1     5093.59     5286.79     58.86 o 
   0   4   1     1151.81     1127.77     16.17 o 
   2   4   1       18.97       29.71      6.07 o 
   4   4   1       67.91       53.05      6.43 o 
   6   4   1      424.27      464.22      8.02 o 
   8   4   1       22.70        6.94     14.08 o 
  10   4   1     5426.72     5203.88     75.81 o 
  12   4   1      966.16      938.13     34.52 o 
  14   4   1      710.92      729.34     34.31 o 
  16   4   1        0.36      -15.42     23.65 o 
  18   4   1        5.11      -10.36     22.38 o 
  20   4   1      100.29      169.20     60.24 o 
 -19   5   1        7.27       11.74     25.93 o 
 -17   5   1      157.65      221.64     85.03 o 
 -15   5   1       27.10      498.36    374.83 o 
 -13   5   1       76.60       96.83     21.91 o 
 -11   5   1      183.64      147.25     51.56 o 
  -9   5   1     1017.44      986.26     12.91 o 
  -7   5   1       80.61       83.04      9.54 o 
  -5   5   1     1506.86     1507.09     44.95 o 
  -3   5   1       68.10       85.42     12.85 o 
  -1   5   1       66.83       95.48     15.75 o 
   1   5   1      155.08      149.49     13.73 o 
   3   5   1        1.44       -1.46      5.31 o 
   5   5   1       14.45       18.51      4.93 o 
   7   5   1      182.71      210.07      5.51 o 
   9   5   1       51.69       43.85      5.18 o 
  11   5   1      475.76      519.21     86.02 o 
  13   5   1       92.66       75.00     41.68 o 
  15   5   1       60.34      108.11     25.37 o 
  17   5   1       26.62       28.49     28.51 o 
  19   5   1        4.72       34.09     30.78 o 
 -16   6   1      429.58      431.57     38.21 o 
 -14   6   1      571.24      655.91     49.33 o 
 -12   6   1      651.26      667.35     90.24 o 
 -10   6   1      224.84      272.23     30.01 o 
  -8   6   1      532.78      491.99     14.84 o 
  -6   6   1       34.82       28.02      5.74 o 
  -4   6   1      669.89      705.79     15.51 o 
  -2   6   1     1785.20     1765.81     31.21 o 
   0   6   1     1419.10     1382.93     19.46 o 
   2   6   1      423.91      442.87     11.07 o 
   4   6   1        4.87        4.79      6.46 o 
   6   6   1        6.01        3.69      4.11 o 
   8   6   1      398.40      344.72     24.03 o 
  10   6   1     1179.52     1298.43     55.18 o 
  12   6   1     1090.37     1000.80     45.21 o 
  14   6   1      188.96      244.33     70.16 o 
 -11   7   1       73.88       93.06     29.12 o 
  -9   7   1      737.04      790.96     42.93 o 
  -7   7   1      303.30      350.04     63.46 o 
  -5   7   1      689.24      636.16     20.32 o 
  -3   7   1      218.93      195.27     10.01 o 
  -1   7   1       14.29        9.05      9.18 o 
   1   7   1      129.27      188.58     25.69 o 
   3   7   1      265.76      248.49     10.70 o 
   5   7   1     1340.45     1336.85     40.05 o 
   7   7   1      543.22      564.54     36.67 o 
   9   7   1      129.62       97.01     27.71 o 
 -26   0   2      227.63      304.13     15.12 o 
 -24   0   2       70.72      112.91     30.12 o 
 -22   0   2      173.84      200.52     11.07 o 
 -20   0   2     1189.97     1105.36     21.62 o 
 -18   0   2     3692.15     3762.28     55.48 o 
 -16   0   2     5768.26     5541.69    106.21 o 
 -14   0   2     2886.56     2636.83     30.21 o 
 -12   0   2      750.65      639.55     12.91 o 
 -10   0   2      561.55      572.06     10.61 o 
  -8   0   2       20.30       20.07      6.56 o 
  -6   0   2      103.98      110.07     10.41 o 
  -4   0   2    11289.99    12480.21    331.45 o 
   2   0   2    87326.73    84314.48   1530.50 o 
   4   0   2    17073.50    19170.08    211.93 o 
   6   0   2    18129.24    19714.71    221.01 o 
   8   0   2    18424.05    18445.70    210.35 o 
  10   0   2    19560.63    19933.33    235.81 o 
  12   0   2     4597.02     4538.42    104.55 o 
  14   0   2     1243.78     1294.86     26.76 o 
  16   0   2     1297.31     1329.15     39.39 o 
  18   0   2      336.57      380.64     15.79 o 
  20   0   2     1017.30     1161.24     31.70 o 
  22   0   2     1352.17     1368.42     43.63 o 
  24   0   2      567.55      591.00     46.61 o 
 -27   1   2        1.69       18.39     18.42 o 
 -25   1   2      425.64      400.03     30.83 o 
 -23   1   2     1059.50     1022.54     24.21 o 
 -21   1   2      841.94      819.33     12.74 o 
 -19   1   2      691.85      659.32     15.71 o 
 -17   1   2      650.92      730.15     13.16 o 
 -15   1   2      610.29      637.18     19.18 o 
 -13   1   2     2496.43     2564.55     26.25 o 
 -11   1   2      308.17      209.18      6.34 o 
  -9   1   2     3821.27     3731.23     37.71 o 
  -7   1   2      331.77      405.90      6.66 o 
  -5   1   2     4967.31     4916.05     62.40 o 
  -3   1   2    10171.38    10498.61    102.61 o 
  -1   1   2    16357.44    17888.75    158.44 o 
   1   1   2      573.79      652.10     11.94 o 
   3   1   2    54587.05    55277.32    639.14 o 
   5   1   2     2174.43     2378.40     19.47 o 
   7   1   2     8091.29     8114.80     68.98 o 
   9   1   2      846.45      865.46     10.12 o 
  11   1   2      421.19      411.11      6.78 o 
  13   1   2      711.02      667.59     14.13 o 
  15   1   2     1501.44     1502.99     27.35 o 
  17   1   2     1201.37     1137.48     21.71 o 
  19   1   2      211.87      215.25     13.38 o 
  21   1   2       79.74       86.37      9.80 o 
  23   1   2       47.55       66.86     16.96 o 
 -26   2   2      134.24      140.48     44.45 o 
 -24   2   2        0.28       -8.82     15.45 o 
 -22   2   2      352.67      428.13     25.47 o 
 -20   2   2       62.33       62.67      7.21 o 
 -18   2   2      157.70      154.62      8.43 o 
 -16   2   2      414.14      409.23      9.16 o 
 -14   2   2       27.03       25.64      2.76 o 
 -12   2   2      488.09      560.69     20.14 o 
 -10   2   2      169.46      117.07     12.61 o 
  -8   2   2     5569.44     5610.81     66.99 o 
  -6   2   2     1059.25      940.15     13.31 o 
  -4   2   2      127.15      119.21      4.58 o 
  -2   2   2     3739.71     3951.82     37.79 o 
   0   2   2      827.70      964.35     24.10 o 
   2   2   2     2068.10     1942.14     28.43 o 
   4   2   2     5914.52     6146.77     54.83 o 
   6   2   2     2064.93     2152.62     17.54 o 
   8   2   2     1509.40     1486.78     15.64 o 
  10   2   2     1337.11     1366.36     24.41 o 
  12   2   2      222.50      252.51      6.65 o 
  14   2   2      272.96      265.81     17.32 o 
  16   2   2      558.51      556.58     13.52 o 
  18   2   2      233.47      243.46     13.01 o 
  20   2   2       26.36       44.58     13.67 o 
  22   2   2       60.52      123.79     41.90 o 
  24   2   2       43.63       30.96     33.00 o 
 -25   3   2      127.12      139.84     22.65 o 
 -23   3   2      752.05      767.14     47.28 o 
 -21   3   2      316.94      369.96     28.73 o 
 -19   3   2      157.51      284.57    176.51 o 
 -17   3   2        2.93       -6.78     13.12 o 
 -15   3   2      161.60      183.75     22.56 o 
 -13   3   2      438.73      452.17     31.24 o 
 -11   3   2      791.11      679.69     24.51 o 
  -9   3   2      916.05      907.56     28.57 o 
  -7   3   2      466.92      418.48      8.34 o 
  -5   3   2       59.36       92.33      5.25 o 
  -3   3   2     1631.25     1933.14     21.75 o 
  -1   3   2      259.86      375.32      8.87 o 
   1   3   2     6083.76     5986.55     48.84 o 
   3   3   2     4138.97     3913.37     34.11 o 
   5   3   2     4931.19     4864.11     47.27 o 
   7   3   2      522.73      546.66     10.57 o 
   9   3   2      224.64      252.58     13.06 o 
  11   3   2      279.95      269.47     11.12 o 
  13   3   2      998.38      989.23     31.33 o 
  15   3   2     1227.28     1159.74     22.81 o 
  17   3   2      778.17      775.45     23.44 o 
  19   3   2      144.32      156.27     24.76 o 
  21   3   2       21.27       40.77     29.25 o 
 -22   4   2      305.80      292.03     74.37 o 
 -20   4   2      585.85      600.21     36.98 o 
 -18   4   2      792.23      828.86     48.35 o 
 -16   4   2      730.68      674.15     33.28 o 
 -14   4   2      486.09      427.70     32.40 o 
 -12   4   2      122.57      127.92     25.29 o 
 -10   4   2     1958.56     1943.13     58.75 o 
  -8   4   2     2981.47     3014.83     41.93 o 
  -6   4   2     1085.84     1082.10     40.09 o 
  -4   4   2     1837.03     1792.67     18.16 o 
  -2   4   2       23.87       20.41      5.26 o 
   0   4   2     4440.27     4457.31     40.24 o 
   2   4   2     8060.30     8132.51     78.66 o 
   4   4   2     5855.41     5849.77     56.34 o 
   6   4   2     1691.99     1663.74     22.18 o 
   8   4   2     3523.01     3487.04     89.57 o 
  10   4   2       46.54       70.00      7.91 o 
  12   4   2     2041.00     1981.31     26.74 o 
  14   4   2      149.37      179.54     12.84 o 
  16   4   2      425.16      532.04     34.37 o 
  18   4   2      348.02      421.99     58.78 o 
  20   4   2      119.67      152.14     29.01 o 
 -21   5   2        8.46       41.44     31.57 o 
 -19   5   2      673.85      695.28     75.61 o 
 -17   5   2      635.86      605.38     52.06 o 
 -15   5   2     1748.46     1815.83     66.69 o 
 -13   5   2     1032.97     1020.51     51.07 o 
 -11   5   2       95.82      152.21     27.77 o 
  -9   5   2      135.52      134.38      5.38 o 
  -7   5   2     1416.74     1365.02     18.67 o 
  -5   5   2      894.20      865.79     15.92 o 
  -3   5   2     9573.36     9594.84    108.57 o 
  -1   5   2     2269.19     2230.31     28.43 o 
   1   5   2      612.22      616.64     10.88 o 
   3   5   2      116.71      128.17      7.43 o 
   5   5   2     1820.72     1798.72     21.86 o 
   7   5   2     1082.60     1101.51     27.19 o 
   9   5   2     1765.19     1729.05     49.74 o 
  11   5   2     1011.64     1032.27     40.66 o 
  13   5   2       47.53       17.83     23.78 o 
  15   5   2       18.28       18.76     25.82 o 
  17   5   2        6.41        9.58     20.80 o 
 -16   6   2        1.13        6.94     51.56 o 
 -14   6   2      126.09      150.32     26.47 o 
 -12   6   2      280.08      301.45     40.16 o 
 -10   6   2      170.34      206.25     32.72 o 
  -8   6   2      227.17      258.73     22.04 o 
  -6   6   2      303.15      276.00     15.74 o 
  -4   6   2        7.48        7.01      5.82 o 
  -2   6   2      384.13      412.60     14.59 o 
   0   6   2      976.20      992.58     16.01 o 
   2   6   2      407.52      455.19     10.94 o 
   4   6   2      126.63      134.67      9.34 o 
   6   6   2       98.21      112.92     11.02 o 
   8   6   2       23.54       17.68      7.36 o 
  10   6   2       25.97       -3.97     38.67 o 
  12   6   2       79.94      110.15     47.15 o 
  14   6   2        5.70       14.12     32.23 o 
 -11   7   2       68.96       45.07     21.89 o 
  -9   7   2      119.00      112.07     17.91 o 
  -7   7   2       12.99      -15.25     15.25 o 
  -5   7   2       47.49       44.46     14.38 o 
  -3   7   2      237.64      267.24     12.13 o 
  -1   7   2       88.74       93.66     15.75 o 
   1   7   2       27.57       37.08      8.54 o 
   3   7   2       25.22       25.90      6.53 o 
   5   7   2       57.84       63.83     22.08 o 
   7   7   2      198.48      249.47     46.11 o 
   9   7   2       46.01       53.05     29.75 o 
 -27   1   3      117.08       99.46     33.42 o 
 -25   1   3      175.36      155.16     14.75 o 
 -23   1   3        7.99        5.69      5.66 o 
 -21   1   3      101.08       88.85      7.16 o 
 -19   1   3     1415.61     1401.99     26.33 o 
 -17   1   3     2458.67     2429.87     24.39 o 
 -15   1   3     5220.21     5152.63     42.05 o 
 -13   1   3      145.76      158.33      8.34 o 
 -11   1   3      386.42      386.04     12.97 o 
  -9   1   3      471.89      544.89      9.45 o 
  -7   1   3    10688.90    10996.25    130.02 o 
  -5   1   3    71362.66    73233.02   1292.36 o 
  -3   1   3    51245.18    55214.28    784.42 o 
  -1   1   3     4840.25     4786.43     39.71 o 
   1   1   3     5555.06     6000.17     48.13 o 
   3   1   3     2290.08     2150.96     20.36 o 
   5   1   3       10.29       29.54      4.17 o 
   7   1   3    17054.85    17344.51    150.40 o 
   9   1   3     4467.66     4182.51     37.78 o 
  11   1   3       75.95       67.49      6.21 o 
  13   1   3        3.37        2.88      3.42 o 
  15   1   3      300.57      333.96      8.60 o 
  17   1   3      144.77      168.09     11.50 o 
  19   1   3      538.81      544.70     27.20 o 
  21   1   3       77.50       90.24      8.18 o 
  23   1   3       11.41       14.35     27.77 o 
 -26   2   3      217.62      240.40     25.37 o 
 -24   2   3      503.91      539.69     29.84 o 
 -22   2   3      214.96      243.92     12.30 o 
 -20   2   3       13.78       14.13      3.96 o 
 -18   2   3      267.83      283.47     11.05 o 
 -16   2   3     1489.69     1492.63     17.56 o 
 -14   2   3      824.89      784.00     10.27 o 
 -12   2   3    13452.94    13805.16    182.88 o 
 -10   2   3    13307.21    13047.42    181.41 o 
  -8   2   3    38323.74    42418.78    647.14 o 
  -6   2   3     5990.39     5969.74     53.29 o 
  -4   2   3     2690.33     2653.48     25.62 o 
  -2   2   3    11362.96    11737.38    107.53 o 
   0   2   3     4117.37     3939.68     35.36 o 
   2   2   3    15599.21    15373.34    156.45 o 
   4   2   3    17104.95    18037.75    164.80 o 
   6   2   3       28.95       16.97      6.19 o 
   8   2   3      439.08      449.12     10.69 o 
  10   2   3     3719.44     3668.12     48.75 o 
  12   2   3     1830.62     1720.30     16.62 o 
  14   2   3     2001.45     1860.57     21.39 o 
  16   2   3      839.48      817.00     15.78 o 
  18   2   3      150.99      153.77     12.43 o 
  20   2   3      141.81      127.74     10.95 o 
  22   2   3       57.00       85.88     19.19 o 
 -25   3   3      348.47      408.09     35.77 o 
 -23   3   3      279.47      322.56     26.65 o 
 -21   3   3      862.14      841.38     49.08 o 
 -19   3   3       46.98       56.03     42.64 o 
 -17   3   3       38.69       37.31     15.57 o 
 -15   3   3      205.57      208.82     19.44 o 
 -13   3   3     6528.56     6571.40    151.22 o 
 -11   3   3    10224.54    10281.00    191.50 o 
  -9   3   3     4898.88     4689.25     61.14 o 
  -7   3   3     2392.27     2411.23     25.67 o 
  -5   3   3     1261.46     1246.66     15.59 o 
  -3   3   3     3315.93     3543.50     29.26 o 
  -1   3   3     6068.28     5614.64     50.99 o 
   1   3   3    10829.56    11350.72    110.01 o 
   3   3   3     1730.20     1471.05     21.66 o 
   5   3   3      601.29      560.09     13.20 o 
   7   3   3      550.25      560.99     10.20 o 
   9   3   3      987.27      916.17     15.11 o 
  11   3   3       97.56       79.62     10.11 o 
  13   3   3     3856.00     3990.64     62.38 o 
  15   3   3      753.48      765.53     19.67 o 
  17   3   3      533.13      550.60     16.89 o 
  19   3   3      100.42       97.77     15.10 o 
  21   3   3        6.73        3.78     17.87 o 
 -24   4   3        5.21       13.63     20.33 o 
 -22   4   3       12.80      129.47     80.42 o 
 -20   4   3      194.63      255.80     34.46 o 
 -18   4   3      861.67      898.40     54.54 o 
 -16   4   3      683.31      646.31     35.70 o 
 -14   4   3       10.82        8.08     14.36 o 
 -12   4   3      169.47      146.76     45.61 o 
 -10   4   3      260.45      289.27     12.44 o 
  -8   4   3      466.16      476.92     23.11 o 
  -6   4   3     2055.56     2037.44     21.70 o 
  -4   4   3     2226.43     2126.93     36.20 o 
  -2   4   3     1171.55     1127.05     14.47 o 
   0   4   3      102.88       93.69      6.46 o 
   2   4   3      649.27      712.13     11.12 o 
   4   4   3      102.67       94.31      9.29 o 
   6   4   3      337.40      320.53     11.83 o 
   8   4   3      542.53      550.25     20.40 o 
  10   4   3      608.72      612.39     15.62 o 
  12   4   3      509.50      458.73     19.23 o 
  14   4   3      140.78      131.86     13.31 o 
  16   4   3       39.75       27.86     16.40 o 
  18   4   3       44.83       42.21     29.50 o 
  20   4   3      212.92      239.16     38.59 o 
 -21   5   3      264.36      346.95     50.46 o 
 -19   5   3       10.62       18.22     20.94 o 
 -17   5   3       28.91       87.76     34.21 o 
 -15   5   3       11.56       28.64     39.17 o 
 -13   5   3       89.25       91.23     52.56 o 
 -11   5   3      302.28      298.43     19.61 o 
  -9   5   3      584.60      546.86     22.31 o 
  -7   5   3       77.48       86.59     10.03 o 
  -5   5   3       12.84       12.85      5.63 o 
  -3   5   3     2444.51     2548.42     32.49 o 
  -1   5   3      271.15      268.18     20.58 o 
   1   5   3      662.34      688.11     12.30 o 
   3   5   3      260.61      260.67     12.95 o 
   5   5   3        2.65        3.69      6.27 o 
   7   5   3        3.01        4.47      4.07 o 
   9   5   3      219.74      199.45     23.12 o 
  11   5   3       32.74       35.09     10.45 o 
  13   5   3      127.74       82.45     47.53 o 
  15   5   3       37.85       91.43     30.51 o 
  17   5   3        1.61       -7.32     27.33 o 
 -16   6   3       52.33       39.58     23.65 o 
 -14   6   3      320.38      328.76     38.53 o 
 -12   6   3       11.89        5.69     15.25 o 
 -10   6   3      212.23      216.23     16.67 o 
  -8   6   3      555.37      575.43     21.25 o 
  -6   6   3     4222.76     4022.05     50.95 o 
  -4   6   3      271.61      314.01     13.96 o 
  -2   6   3     1454.24     1452.54     23.79 o 
   0   6   3      102.12       91.32     18.30 o 
   2   6   3       24.00       39.87      6.77 o 
   4   6   3      219.44      243.90     13.89 o 
   6   6   3      251.90      245.67      7.85 o 
   8   6   3      707.18      739.64     35.39 o 
  10   6   3      565.39      537.12     34.87 o 
  12   6   3      171.22      177.96     35.89 o 
  14   6   3       38.84       -4.46     53.05 o 
 -11   7   3      458.13      494.22     43.38 o 
  -9   7   3      212.48      257.21     24.35 o 
  -7   7   3      473.12      457.59     17.14 o 
  -5   7   3      232.09      249.95     14.59 o 
  -3   7   3      392.26      403.59     20.18 o 
  -1   7   3      124.26      140.32     12.17 o 
   1   7   3      184.07      216.98     13.78 o 
   3   7   3      217.79      231.33     13.15 o 
   5   7   3      210.93      129.18     85.28 o 
   7   7   3      483.58      542.92     80.57 o 
 -28   0   4        7.83       16.55     11.47 o 
 -26   0   4      904.26      813.81     39.66 o 
 -24   0   4       18.27       26.44     13.66 o 
 -22   0   4     3347.59     3189.24     49.84 o 
 -20   0   4     6721.72     6657.53     97.51 o 
 -18   0   4     6945.14     7053.33     93.37 o 
 -16   0   4     3659.68     3614.63     44.70 o 
 -14   0   4      404.46      415.57     14.79 o 
 -12   0   4       25.21       23.81     13.14 o 
 -10   0   4     5848.61     5825.22    109.57 o 
  -8   0   4    31054.94    33222.15    593.07 o 
  -6   0   4    40109.21    41285.74    773.75 o 
  -4   0   4     2032.49     1928.57     35.02 o 
  -2   0   4      130.48       94.57     15.62 o 
   0   0   4     1958.71     2506.67     51.56 o 
   2   0   4     5556.24     5549.15     88.70 o 
   4   0   4     8001.24     8092.34     91.39 o 
   6   0   4     7132.38     6197.60     73.98 o 
   8   0   4    12138.56    12972.46    170.36 o 
  10   0   4     4388.14     4245.30     72.16 o 
  12   0   4      629.44      745.23     23.72 o 
  14   0   4       70.56       93.38     19.79 o 
  16   0   4       46.23       43.58      8.81 o 
  18   0   4       26.14       41.26      9.17 o 
  20   0   4     1058.09     1045.05     43.89 o 
  22   0   4      311.84      273.19     20.80 o 
 -27   1   4      200.08      263.95     25.39 o 
 -25   1   4       10.78        9.10      4.91 o 
 -23   1   4     1295.38     1313.07     19.55 o 
 -21   1   4      555.64      582.30     14.13 o 
 -19   1   4     1029.34     1062.84     14.23 o 
 -17   1   4     1833.01     1834.92     20.02 o 
 -15   1   4     6343.90     6289.36     56.02 o 
 -13   1   4     4702.92     4512.08     70.06 o 
 -11   1   4    10341.87    10914.73    169.20 o 
  -9   1   4      349.27      254.20      7.05 o 
  -7   1   4      360.61      421.76      9.58 o 
  -5   1   4      552.09      657.84     13.26 o 
  -3   1   4     7079.25     6923.12     66.61 o 
  -1   1   4    18387.79    19479.88    195.48 o 
   1   1   4     3979.44     4036.11     38.54 o 
   3   1   4     2562.73     2680.85     23.91 o 
   5   1   4    15399.02    16806.27    175.49 o 
   7   1   4       34.37       33.21      4.21 o 
   9   1   4     3498.74     3564.77     33.06 o 
  11   1   4      417.07      363.81      9.90 o 
  13   1   4      453.98      431.13     10.11 o 
  15   1   4      352.87      343.67     10.92 o 
  17   1   4      663.69      605.52     18.21 o 
  19   1   4       32.26       13.19      8.55 o 
  21   1   4       56.59      100.84     26.53 o 
  23   1   4       40.11       66.76     26.77 o 
 -26   2   4       91.81      114.17     23.78 o 
 -24   2   4      107.01      155.72     16.30 o 
 -22   2   4      284.00      268.79     17.79 o 
 -20   2   4      126.72      144.44      6.79 o 
 -18   2   4       30.58       34.30      3.42 o 
 -16   2   4      707.72      679.82      9.63 o 
 -14   2   4      776.94      765.39     21.90 o 
 -12   2   4     3588.84     3796.11     61.39 o 
 -10   2   4      151.84      145.09      5.94 o 
  -8   2   4     3795.43     4188.69     37.73 o 
  -6   2   4       75.45      112.00      7.73 o 
  -4   2   4     1086.80     1134.66     15.42 o 
  -2   2   4     3366.74     3683.34     34.92 o 
   0   2   4     2300.25     2220.28     22.25 o 
   2   2   4    12232.63    13807.42    124.94 o 
   4   2   4      598.73      666.54     11.56 o 
   6   2   4      822.91      924.26     11.19 o 
   8   2   4      949.69      823.37     10.01 o 
  10   2   4       64.59       63.56      5.79 o 
  12   2   4      163.90      141.79      6.53 o 
  14   2   4      909.71      946.96     25.05 o 
  16   2   4        9.24        5.98      5.49 o 
  18   2   4        0.07        2.49      6.17 o 
  20   2   4       27.15       33.16     11.22 o 
  22   2   4       11.70       15.35     12.89 o 
 -25   3   4      143.24      154.30     48.59 o 
 -23   3   4       67.81       90.75     25.83 o 
 -21   3   4      294.92      333.98     49.58 o 
 -19   3   4        1.29      -18.67     18.67 o 
 -17   3   4      949.69      934.24     26.04 o 
 -15   3   4     2070.32     2023.00     36.82 o 
 -13   3   4     5158.23     5002.49     46.12 o 
 -11   3   4     4170.74     4268.34     49.52 o 
  -9   3   4      183.16      239.52      7.08 o 
  -7   3   4      586.57      550.01      8.68 o 
  -5   3   4     1712.94     1935.43     23.85 o 
  -3   3   4      678.66      634.68     13.19 o 
  -1   3   4     9879.96    10340.78    100.14 o 
   1   3   4     2115.73     1867.01     19.83 o 
   3   3   4     2320.88     2237.92     28.80 o 
   5   3   4       51.59       66.10      7.99 o 
   7   3   4       97.61       97.30      8.44 o 
   9   3   4       85.09       70.50      5.16 o 
  11   3   4      755.65      728.84     15.41 o 
  13   3   4        3.32       -4.22      6.30 o 
  15   3   4     1109.92     1049.40     19.65 o 
  17   3   4       31.76       30.92     10.29 o 
  19   3   4       20.14        9.76      7.44 o 
  21   3   4        0.55       38.99     30.49 o 
 -24   4   4      356.89      360.29     78.34 o 
 -22   4   4       92.33      110.75     23.76 o 
 -20   4   4      912.81      851.79     56.03 o 
 -18   4   4      473.73      467.58     30.50 o 
 -16   4   4     2690.79     2686.02     55.93 o 
 -14   4   4     1843.31     1864.98     38.26 o 
 -12   4   4     1024.11     1027.93     43.44 o 
 -10   4   4      962.29      987.86     13.06 o 
  -8   4   4     2321.03     2204.39     25.03 o 
  -6   4   4     1780.60     1747.94     24.91 o 
  -4   4   4     1734.92     1694.63     20.06 o 
  -2   4   4      866.67      781.88     13.54 o 
   0   4   4     1924.21     1855.64     19.85 o 
   2   4   4     3502.27     3435.06     33.91 o 
   4   4   4     2920.13     2944.54     31.39 o 
   6   4   4      475.97      448.70      9.76 o 
   8   4   4      972.90      855.93     23.23 o 
  10   4   4     1114.98     1095.78     31.97 o 
  12   4   4      373.80      417.13     18.23 o 
  14   4   4     1010.86     1024.80     21.81 o 
  16   4   4        4.92       25.45     15.27 o 
  18   4   4       30.25       28.15     22.72 o 
 -21   5   4      807.95      894.08     63.61 o 
 -19   5   4      407.83      431.58     35.20 o 
 -17   5   4     1557.48     1632.19     76.35 o 
 -15   5   4        9.10       37.43     19.10 o 
 -13   5   4      242.76      265.59     24.19 o 
 -11   5   4      523.51      521.18     15.15 o 
  -9   5   4      843.42      839.17     14.96 o 
  -7   5   4     1980.70     2023.91     24.15 o 
  -5   5   4     4094.26     4015.19     45.69 o 
  -3   5   4      624.04      643.33     14.79 o 
  -1   5   4     1142.37     1172.87     20.06 o 
   1   5   4       35.93       39.81      7.62 o 
   3   5   4      869.75      894.48     19.01 o 
   5   5   4     2949.86     2865.31     36.29 o 
   7   5   4     3856.88     3524.94     47.42 o 
   9   5   4      994.03     1011.81     53.33 o 
  11   5   4      297.44      275.13     14.81 o 
  13   5   4       23.92       13.02     18.66 o 
  15   5   4       44.56       21.69     18.00 o 
 -18   6   4      147.03      120.60     57.13 o 
 -16   6   4       49.28       41.11     29.00 o 
 -14   6   4      192.63      208.84     33.99 o 
 -12   6   4      364.12      451.00     52.05 o 
 -10   6   4       57.51       87.63     11.70 o 
  -8   6   4        1.57        4.54     11.24 o 
  -6   6   4       11.97        0.72      8.61 o 
  -4   6   4       50.35       61.32      7.72 o 
  -2   6   4       28.99       29.87      7.56 o 
   0   6   4     1692.55     1683.18     21.12 o 
   2   6   4      807.01      811.11     15.50 o 
   4   6   4      324.67      326.63      9.78 o 
   6   6   4       21.81       19.17      5.99 o 
   8   6   4      193.93      215.29     22.70 o 
  10   6   4        2.57       -7.16     14.97 o 
  12   6   4      164.73      131.34     28.40 o 
 -11   7   4        0.95      -11.40     16.11 o 
  -9   7   4        2.53       18.18     28.56 o 
  -7   7   4      114.47      105.91     16.40 o 
  -5   7   4      296.31      269.09     25.55 o 
  -3   7   4       51.21       41.69     10.81 o 
  -1   7   4        3.45        1.40      6.33 o 
   1   7   4       45.34       41.27      9.15 o 
   3   7   4       12.91        6.98      7.84 o 
   5   7   4      115.23       93.06     24.70 o 
 -27   1   5       29.79       27.16     10.67 o 
 -25   1   5      531.68      477.95     14.48 o 
 -23   1   5        3.96       11.51      7.35 o 
 -21   1   5     1994.81     1993.16     30.71 o 
 -19   1   5      581.44      589.41     11.46 o 
 -17   1   5       11.38       11.06      4.40 o 
 -15   1   5      147.48      197.50     16.32 o 
 -13   1   5      886.98     1004.48     17.98 o 
 -11   1   5      235.57      188.53      8.33 o 
  -9   1   5    16250.42    17638.09    198.54 o 
  -7   1   5    13380.07    13545.78    144.18 o 
  -5   1   5     5404.52     5463.08     54.82 o 
  -3   1   5        7.84        9.85      5.91 o 
  -1   1   5     1093.99     1189.83     15.39 o 
   1   1   5      283.06      238.42     13.33 o 
   3   1   5     3646.33     3483.54     33.90 o 
   5   1   5    19849.31    21611.78    236.27 o 
   7   1   5     4669.46     4942.43     48.45 o 
   9   1   5     1725.82     1784.09     21.72 o 
  11   1   5      629.01      635.23     14.45 o 
  13   1   5       26.05       15.38      5.35 o 
  15   1   5      394.33      375.99     12.05 o 
  17   1   5     1561.35     1506.43     41.57 o 
  19   1   5      521.54      535.63     19.07 o 
  21   1   5      121.43       90.23     22.33 o 
 -26   2   5      860.25      857.99     76.60 o 
 -24   2   5      395.10      423.85     29.23 o 
 -22   2   5      326.46      361.92      9.27 o 
 -20   2   5      169.44      180.22      8.06 o 
 -18   2   5      629.72      632.99     13.56 o 
 -16   2   5     5016.95     4950.73     78.36 o 
 -14   2   5     2281.28     2174.78     19.66 o 
 -12   2   5      138.25      148.65      7.05 o 
 -10   2   5     2150.71     2247.90     48.13 o 
  -8   2   5     1483.58     1461.36     22.02 o 
  -6   2   5    15737.73    17621.53    197.26 o 
  -4   2   5     9993.97    10162.71     96.96 o 
  -2   2   5    18659.29    19235.73    200.41 o 
   0   2   5    13072.09    13832.19    138.70 o 
   2   2   5     1708.47     1557.65     20.46 o 
   4   2   5     1594.49     1641.81     18.13 o 
   6   2   5      919.95      834.09     15.74 o 
   8   2   5      165.44      164.69      7.90 o 
  10   2   5     4026.68     3787.46     34.56 o 
  12   2   5     5143.68     5062.90     51.91 o 
  14   2   5     1055.17      950.52     28.59 o 
  16   2   5      925.44      923.50     19.84 o 
  18   2   5       51.08       44.79     14.68 o 
  20   2   5       30.56       39.48     11.87 o 
 -25   3   5      323.20      388.91    162.62 o 
 -23   3   5      366.43      398.40     79.08 o 
 -21   3   5      240.98      244.35     30.99 o 
 -19   3   5      772.79      719.14     25.06 o 
 -17   3   5       16.49       30.30      3.75 o 
 -15   3   5     1047.08     1063.81     17.18 o 
 -13   3   5     4812.92     4815.89     84.70 o 
 -11   3   5     5045.00     5035.92     51.39 o 
  -9   3   5     2223.83     2289.12     23.43 o 
  -7   3   5       14.68       15.82      5.08 o 
  -5   3   5     5058.43     5230.36     56.63 o 
  -3   3   5     7623.10     7967.58     82.83 o 
  -1   3   5    13588.74    14140.49    144.63 o 
   1   3   5     4799.09     4763.94     48.19 o 
   3   3   5      165.24      199.83      7.18 o 
   5   3   5      468.09      637.13     14.01 o 
   7   3   5      793.38      802.47     12.83 o 
   9   3   5     1535.15     1472.37     17.32 o 
  11   3   5     1656.95     1632.04     29.60 o 
  13   3   5      409.20      386.66     17.28 o 
  15   3   5      692.30      646.02     37.53 o 
  17   3   5        5.01        6.82      7.03 o 
  19   3   5      187.10      163.07     15.62 o 
 -24   4   5       55.47       56.00     23.83 o 
 -22   4   5      319.31      364.15     50.32 o 
 -20   4   5      146.17      215.24     27.35 o 
 -18   4   5       24.24       13.63     38.42 o 
 -16   4   5      136.94      407.35    122.17 o 
 -14   4   5      207.44      239.76     17.70 o 
 -12   4   5      127.33      149.91     13.50 o 
 -10   4   5     2767.45     2762.19     30.87 o 
  -8   4   5     3757.14     3834.56     48.22 o 
  -6   4   5     1215.04     1218.53     16.92 o 
  -4   4   5       64.51       61.29      5.60 o 
  -2   4   5      412.82      411.66     12.72 o 
   0   4   5      341.86      346.10     10.87 o 
   2   4   5      427.04      435.20     15.89 o 
   4   4   5     1891.84     1848.40     22.98 o 
   6   4   5      795.30      748.60     20.17 o 
   8   4   5       90.74       83.44      6.69 o 
  10   4   5      153.74      156.02     10.74 o 
  12   4   5      178.45      175.35     13.05 o 
  14   4   5       14.87       28.87     10.22 o 
  16   4   5       17.31       36.10     17.07 o 
  18   4   5      134.32      125.49     25.72 o 
 -21   5   5       56.93       61.48     27.00 o 
 -19   5   5       32.96       14.58     20.14 o 
 -17   5   5      349.81      429.48     77.51 o 
 -15   5   5      320.46      377.90     77.84 o 
 -13   5   5        6.03        8.57      5.91 o 
 -11   5   5      753.01      769.60     36.70 o 
  -9   5   5      198.12      219.72     30.27 o 
  -7   5   5       27.79       62.41     18.72 o 
  -5   5   5      271.57      253.11     12.36 o 
  -3   5   5      396.72      335.57     12.88 o 
  -1   5   5      536.93      612.25     17.11 o 
   1   5   5       85.55       81.90      7.39 o 
   3   5   5      249.89      256.25      9.45 o 
   5   5   5       65.07       59.45     10.38 o 
   7   5   5      154.75      144.89     13.80 o 
   9   5   5      172.50      195.44     19.25 o 
  11   5   5      279.58      309.83     14.53 o 
  13   5   5        2.45        2.79     17.58 o 
  15   5   5        1.64       22.37     22.11 o 
 -18   6   5      180.73      287.17     42.91 o 
 -16   6   5      220.91      217.94     36.67 o 
 -14   6   5       65.22       83.39     18.41 o 
 -12   6   5      284.68      286.97     26.29 o 
 -10   6   5      735.34      740.80     41.42 o 
  -8   6   5     1767.05     1697.24     43.05 o 
  -6   6   5     1663.00     1641.90     24.21 o 
  -4   6   5     1069.45     1019.52     17.54 o 
  -2   6   5      433.29      388.84     15.52 o 
   0   6   5      781.09      739.11     13.60 o 
   2   6   5      189.87      218.95     14.48 o 
   4   6   5     1161.11     1160.31     20.02 o 
   6   6   5      720.25      836.41     49.53 o 
   8   6   5       31.91       52.24     23.79 o 
  10   6   5       38.63       27.93     24.16 o 
 -11   7   5      376.34      427.00     29.97 o 
  -9   7   5       74.36       72.45     18.75 o 
  -7   7   5      311.84      330.30     39.59 o 
  -5   7   5      581.50      617.24     29.91 o 
  -3   7   5     1285.40     1233.06     34.06 o 
  -1   7   5      410.86      439.74     13.45 o 
   1   7   5      325.07      312.23     10.82 o 
   3   7   5       30.18       35.53     12.54 o 
   5   7   5        9.18       -9.18     16.23 o 
 -28   0   6       40.77       42.99     18.03 o 
 -26   0   6        9.86       23.26      9.29 o 
 -24   0   6     3580.84     3300.61    159.90 o 
 -22   0   6       53.38       56.54      9.47 o 
 -20   0   6     8787.23     9028.29    149.89 o 
 -18   0   6     1018.87     1012.38     25.68 o 
 -16   0   6     1492.94     1464.85     25.37 o 
 -14   0   6     5264.19     5338.83    127.42 o 
 -12   0   6    20262.68    21694.27    366.00 o 
 -10   0   6     8904.24     8322.78    125.07 o 
  -8   0   6    31690.83    34758.99    625.97 o 
  -6   0   6     7086.17     6854.90    101.99 o 
  -4   0   6       18.24       19.58      8.06 o 
  -2   0   6       21.90       31.08      8.76 o 
   0   0   6    11859.61    12101.04    188.41 o 
   2   0   6    31956.94    34349.49    642.79 o 
   4   0   6    19948.67    21355.45    292.70 o 
   6   0   6     3781.67     3706.88     72.63 o 
   8   0   6      297.56      245.18     15.72 o 
  10   0   6       22.76       22.81      8.46 o 
  12   0   6      603.29      657.88     22.25 o 
  14   0   6     1254.19     1245.01     41.94 o 
  16   0   6      615.78      574.29     25.39 o 
  18   0   6       85.63       80.48     10.95 o 
  20   0   6        9.85       13.43      8.35 o 
 -27   1   6      138.14      162.64     17.04 o 
 -25   1   6        7.05        4.66      7.53 o 
 -23   1   6      246.83      244.21     13.79 o 
 -21   1   6     1000.58     1000.26     14.93 o 
 -19   1   6     1163.09     1132.05     19.44 o 
 -17   1   6     2808.73     2719.61     32.89 o 
 -15   1   6     3802.32     3720.41     93.21 o 
 -13   1   6     6125.57     6120.51     72.18 o 
 -11   1   6     2794.95     2684.92     37.04 o 
  -9   1   6    13166.69    14494.90    155.32 o 
  -7   1   6      154.22       84.72      9.92 o 
  -5   1   6     2889.18     2798.04     35.37 o 
  -3   1   6     8410.32     8153.79     83.82 o 
  -1   1   6     5966.70     6047.06     59.95 o 
   1   1   6     4948.89     5233.39     52.84 o 
   3   1   6       36.70       63.72      7.35 o 
   5   1   6     3990.55     4193.76     39.67 o 
   7   1   6     3341.45     3449.20     32.10 o 
   9   1   6     1778.36     1731.96     20.84 o 
  11   1   6     2161.07     2211.08     36.33 o 
  13   1   6      125.54      131.87     15.67 o 
  15   1   6        7.52       14.59      5.82 o 
  17   1   6       50.60       61.23      7.94 o 
  19   1   6       25.74       21.43      6.82 o 
  21   1   6        1.97       23.58      9.59 o 
 -28   2   6      184.10      201.99     22.96 o 
 -26   2   6       58.07       36.84     16.65 o 
 -24   2   6        0.33        3.30      4.33 o 
 -22   2   6      316.61      339.76      7.58 o 
 -20   2   6       53.28       63.21      5.80 o 
 -18   2   6      482.98      458.79     18.26 o 
 -16   2   6     2738.51     2794.45     50.98 o 
 -14   2   6      777.43      767.84     14.56 o 
 -12   2   6       89.95      112.43      8.25 o 
 -10   2   6     1356.14     1272.30     22.89 o 
  -8   2   6     1480.72     1532.18     22.74 o 
  -6   2   6     1079.07     1021.62     17.43 o 
  -4   2   6     5337.97     5377.05     47.75 o 
  -2   2   6      182.94      137.10     11.38 o 
   0   2   6       18.84       17.48      5.14 o 
   2   2   6     2215.76     2276.25     26.89 o 
   4   2   6        3.52       16.39      6.49 o 
   6   2   6      179.11      196.84      9.70 o 
   8   2   6     4000.02     4067.90     37.12 o 
  10   2   6       71.01      120.69      9.19 o 
  12   2   6      517.74      506.49     22.71 o 
  14   2   6      129.43      147.58     17.86 o 
  16   2   6       14.79       16.97      4.95 o 
  18   2   6      127.49      125.09     17.53 o 
  20   2   6       64.04       39.20     13.92 o 
 -25   3   6       21.35       17.47     17.87 o 
 -23   3   6       30.54       35.23     22.50 o 
 -21   3   6       11.52        8.50     17.42 o 
 -19   3   6      736.11      737.48     28.59 o 
 -17   3   6      888.29      960.96     18.04 o 
 -15   3   6     1605.11     1471.05     25.93 o 
 -13   3   6     1563.37     1560.29     23.76 o 
 -11   3   6     1214.53     1318.93     17.18 o 
  -9   3   6      197.03      221.09     10.44 o 
  -7   3   6      349.97      289.05     14.38 o 
  -5   3   6     4685.34     4780.22     55.13 o 
  -3   3   6     1823.97     1517.01     29.77 o 
  -1   3   6     5063.23     5215.82     50.67 o 
   1   3   6      290.91      296.54     12.08 o 
   3   3   6      209.75      222.48     11.46 o 
   5   3   6       10.20        5.76      4.55 o 
   7   3   6     2035.06     2072.56     24.10 o 
   9   3   6      749.75      736.02     12.47 o 
  11   3   6     1146.72      995.12     14.25 o 
  13   3   6       73.50       79.53      5.68 o 
  15   3   6      285.67      258.01     45.58 o 
  17   3   6        0.42        6.19     10.39 o 
  19   3   6       29.83       12.28     17.13 o 
 -24   4   6       86.08      179.21     83.54 o 
 -22   4   6       50.53       38.18     38.21 o 
 -20   4   6       72.18      113.64     28.78 o 
 -18   4   6     2909.83     2819.80     68.00 o 
 -16   4   6     1359.68     1391.67     26.05 o 
 -14   4   6     7186.37     7086.20     94.25 o 
 -12   4   6      185.97      198.24     10.17 o 
 -10   4   6      312.67      328.11     12.45 o 
  -8   4   6     1557.32     1643.68     19.35 o 
  -6   4   6     3396.04     3381.26     39.92 o 
  -4   4   6     4563.68     4675.40     57.91 o 
  -2   4   6     1837.91     1720.37     29.56 o 
   0   4   6      378.96      383.93     11.44 o 
   2   4   6     1504.14     1436.63     29.27 o 
   4   4   6     1549.59     1534.32     33.13 o 
   6   4   6     1600.26     1576.14     24.32 o 
   8   4   6      858.78      883.93     16.96 o 
  10   4   6      625.75      526.29     26.33 o 
  12   4   6      184.12      228.26     15.13 o 
  14   4   6      158.85      178.76     19.12 o 
  16   4   6       65.45       27.80     20.90 o 
 -21   5   6      912.69      780.98     72.39 o 
 -19   5   6      303.95      312.11     68.07 o 
 -17   5   6      141.11      123.52     29.72 o 
 -15   5   6      654.87      590.43     12.70 o 
 -13   5   6      183.51      217.25      9.83 o 
 -11   5   6     3901.97     3854.39     48.50 o 
  -9   5   6     2760.81     2673.85     39.51 o 
  -7   5   6      448.08      470.40     12.28 o 
  -5   5   6        9.87       13.50      8.08 o 
  -3   5   6      174.41      150.59     10.42 o 
  -1   5   6      161.98      214.34     10.60 o 
   1   5   6     2109.29     2071.88     27.40 o 
   3   5   6     1429.39     1403.43     19.46 o 
   5   5   6     1774.86     1761.13     22.09 o 
   7   5   6      661.75      618.32     26.41 o 
   9   5   6       51.97       49.29     18.25 o 
  11   5   6       70.59       96.63     15.45 o 
  13   5   6       54.39       64.77     21.38 o 
 -18   6   6      169.59      119.24     35.39 o 
 -16   6   6       79.00       76.40     34.21 o 
 -14   6   6       99.69       93.80     28.06 o 
 -12   6   6      173.98      166.05     14.18 o 
 -10   6   6      189.99      220.44     11.24 o 
  -8   6   6       20.43        2.23      7.01 o 
  -6   6   6       57.77       76.32     16.59 o 
  -4   6   6       57.16       65.73      9.63 o 
  -2   6   6        7.20       10.33      8.27 o 
   0   6   6       68.71       46.32      8.79 o 
   2   6   6      327.16      349.97     23.59 o 
   4   6   6        2.25       -1.96      5.54 o 
   6   6   6       64.67       80.67     17.61 o 
   8   6   6       74.35       83.66     22.27 o 
  10   6   6      340.67      325.80     32.30 o 
 -11   7   6      252.70      346.57     71.89 o 
  -9   7   6       71.23       53.90     14.97 o 
  -7   7   6       39.52       46.32     14.68 o 
  -5   7   6        0.09        1.95      7.74 o 
  -3   7   6       12.13       24.85     10.54 o 
  -1   7   6       61.18       33.59      7.01 o 
   1   7   6      262.38      285.17     19.59 o 
   3   7   6       24.21       31.10      9.01 o 
 -29   1   7      140.62       41.65     20.82 o 
 -27   1   7      476.12      442.34     19.45 o 
 -25   1   7     1413.04     1438.98     27.13 o 
 -23   1   7     2619.68     2571.39     29.08 o 
 -21   1   7       15.00       20.50      5.74 o 
 -19   1   7     1557.19     1564.91     34.28 o 
 -17   1   7      109.69      131.13     11.55 o 
 -15   1   7        8.97       20.14      8.61 o 
 -13   1   7     5233.77     5307.30     83.60 o 
 -11   1   7     9882.13     9837.00    110.88 o 
  -9   1   7     2807.52     2554.93     31.86 o 
  -7   1   7     6830.85     7255.50     73.22 o 
  -5   1   7      173.56      212.59     16.50 o 
  -3   1   7       66.30       83.14      7.30 o 
  -1   1   7     2525.81     2339.25     30.30 o 
   1   1   7     5339.57     4655.11     66.78 o 
   3   1   7     3343.27     3202.57     55.50 o 
   5   1   7       30.28       21.72      7.15 o 
   7   1   7      127.32      173.67      9.02 o 
   9   1   7       59.33       74.01      7.43 o 
  11   1   7       86.86       86.36      8.60 o 
  13   1   7      205.81      243.57     15.63 o 
  15   1   7      975.18      985.85     19.60 o 
  17   1   7      180.25      175.03      9.13 o 
  19   1   7      121.74      106.58      9.50 o 
 -28   2   7      395.25      435.30     33.87 o 
 -26   2   7      363.86      391.54     44.34 o 
 -24   2   7      850.86      891.38     24.37 o 
 -22   2   7     1081.34     1096.82     18.93 o 
 -20   2   7     1106.11     1096.74     19.33 o 
 -18   2   7     3648.68     3666.52     39.22 o 
 -16   2   7     5708.48     5670.23     89.82 o 
 -14   2   7     3972.65     3908.57     52.19 o 
 -12   2   7       73.75       50.67     10.30 o 
 -10   2   7      319.49      318.37     14.74 o 
  -8   2   7     3395.17     3221.67     41.78 o 
  -6   2   7    11595.56    12079.62    122.28 o 
  -4   2   7    16618.49    17358.59    178.40 o 
  -2   2   7     5446.75     5165.09     49.42 o 
   0   2   7     1725.74     1780.78     22.51 o 
   2   2   7     1009.82     1058.02     17.91 o 
   4   2   7      840.69      872.44     13.42 o 
   6   2   7     2234.48     2198.40     26.18 o 
   8   2   7      828.61      788.34     17.70 o 
  10   2   7       37.81       52.34      9.20 o 
  12   2   7      901.44      818.35     17.48 o 
  14   2   7      188.15      209.95      8.42 o 
  16   2   7       48.49       39.04      5.92 o 
  18   2   7      384.25      400.05     23.47 o 
 -27   3   7       78.21       70.84     22.26 o 
 -25   3   7      203.52      271.76     32.85 o 
 -23   3   7      248.78      213.56     97.90 o 
 -21   3   7      894.98      899.94     27.13 o 
 -19   3   7     2255.15     2325.71     71.35 o 
 -17   3   7     1769.73     1784.40     25.39 o 
 -15   3   7       23.82       12.77      7.41 o 
 -13   3   7     2227.85     2197.85     24.73 o 
 -11   3   7      803.89      779.47     14.81 o 
  -9   3   7     2102.12     2098.43     24.29 o 
  -7   3   7     4225.88     4071.68     45.87 o 
  -5   3   7     3115.87     2975.49     37.19 o 
  -3   3   7     8533.51     8754.59     88.46 o 
  -1   3   7     3408.01     3476.93     39.96 o 
   1   3   7     2433.37     2550.82     32.43 o 
   3   3   7      216.94      230.77     15.40 o 
   5   3   7      225.85      239.84      9.47 o 
   7   3   7      674.43      699.18     15.63 o 
   9   3   7     2321.02     2271.32     25.79 o 
  11   3   7      182.65      199.32      7.46 o 
  13   3   7       64.58       58.73     11.66 o 
  15   3   7        1.41        0.83      9.88 o 
  17   3   7      101.49       87.33     13.04 o 
 -24   4   7      186.96      130.89     68.42 o 
 -22   4   7      266.90      297.72     29.59 o 
 -20   4   7        0.77       -4.95     15.85 o 
 -18   4   7      599.81      527.38     46.94 o 
 -16   4   7       49.72       68.08      7.04 o 
 -14   4   7      624.55      694.66     45.23 o 
 -12   4   7       22.33       18.84      8.52 o 
 -10   4   7     3551.97     3546.43     45.30 o 
  -8   4   7      717.57      706.35     16.96 o 
  -6   4   7       20.82       32.01      9.65 o 
  -4   4   7      190.45      210.02     12.71 o 
  -2   4   7      891.52      860.59     23.00 o 
   0   4   7      441.06      514.99     19.95 o 
   2   4   7     1834.98     1701.31     25.39 o 
   4   4   7      977.06      957.77     19.96 o 
   6   4   7       27.39       24.71      9.68 o 
   8   4   7      191.83      200.10     17.63 o 
  10   4   7        1.35        0.85      4.77 o 
  12   4   7       73.56       80.97     10.59 o 
  14   4   7      128.56      109.97     14.86 o 
  16   4   7       89.26       66.40     18.88 o 
 -21   5   7       94.39       54.54     24.93 o 
 -19   5   7      114.98      157.35     26.82 o 
 -17   5   7       30.33       21.64     29.75 o 
 -15   5   7       33.61       27.00      7.61 o 
 -13   5   7      556.67      564.25     37.28 o 
 -11   5   7       33.26       30.85      7.58 o 
  -9   5   7      851.29      798.10     20.54 o 
  -7   5   7       83.60       97.46     10.83 o 
  -5   5   7        1.80        3.58      6.78 o 
  -3   5   7        1.55        2.26      5.94 o 
  -1   5   7      512.10      507.33     16.52 o 
   1   5   7       32.36       21.40      7.50 o 
   3   5   7       56.44       39.84      7.12 o 
   5   5   7        2.46        3.63      5.21 o 
   7   5   7        4.11       -0.34      5.19 o 
   9   5   7      114.80      176.85     21.61 o 
  11   5   7       19.47       17.24      8.02 o 
  13   5   7       30.79       31.31     17.22 o 
 -18   6   7        8.24       32.21     29.84 o 
 -16   6   7      136.27      135.92     47.48 o 
 -14   6   7      302.56      334.91     69.66 o 
 -12   6   7      674.25      656.29     21.04 o 
 -10   6   7      745.63      717.84     21.70 o 
  -8   6   7      630.92      621.26     15.67 o 
  -6   6   7      136.49      158.00     13.98 o 
  -4   6   7      323.72      326.40     12.64 o 
  -2   6   7      255.10      293.70     11.96 o 
   0   6   7      378.48      413.05     25.05 o 
   2   6   7     1733.92     1711.32     28.64 o 
   4   6   7      189.28      172.18     11.70 o 
   6   6   7      125.27      139.64     20.39 o 
   8   6   7       14.34       13.99     16.78 o 
  -9   7   7      312.10      261.67     26.20 o 
  -7   7   7      326.02      343.41     22.13 o 
  -5   7   7      535.05      509.20     15.65 o 
  -3   7   7      715.41      685.13     18.40 o 
  -1   7   7      649.29      608.57     20.16 o 
   1   7   7       30.27       22.04     10.69 o 
 -28   0   8      313.81      306.55     19.77 o 
 -26   0   8      372.53      404.77     59.99 o 
 -24   0   8     1654.34     1669.41     29.94 o 
 -22   0   8      966.98      958.54     27.75 o 
 -20   0   8     1517.90     1475.21     66.93 o 
 -18   0   8     3353.30     3171.67     73.87 o 
 -16   0   8      523.20      522.53     31.73 o 
 -14   0   8    17989.82    18134.03    336.40 o 
 -12   0   8    28615.89    29853.59    546.62 o 
 -10   0   8    10544.25    10350.92    164.08 o 
  -8   0   8     3563.17     4367.80     71.12 o 
  -6   0   8     3620.56     3938.69     59.25 o 
  -4   0   8      963.71     1284.26     31.15 o 
  -2   0   8     4735.10     4380.93     73.98 o 
   0   0   8    12446.01    11837.01    184.86 o 
   2   0   8    11261.15    11552.28    192.99 o 
   4   0   8     6480.21     7245.10     92.66 o 
   6   0   8       59.11       60.54     17.78 o 
   8   0   8     1015.45     1032.63     28.03 o 
  10   0   8      915.74      940.60     27.88 o 
  12   0   8     1794.04     1801.81     41.17 o 
  14   0   8     1530.87     1417.44     59.38 o 
  16   0   8      368.46      347.56     21.15 o 
  18   0   8       16.92       25.09     12.19 o 
 -29   1   8      300.18      355.57     37.69 o 
 -27   1   8       50.51       74.04      9.85 o 
 -25   1   8       72.20       88.83     12.77 o 
 -23   1   8       56.19       66.27      7.08 o 
 -21   1   8     3219.16     3028.07     38.77 o 
 -19   1   8      487.59      482.85     14.20 o 
 -17   1   8     4076.23     3949.02     53.30 o 
 -15   1   8      473.55      436.01     30.08 o 
 -13   1   8      954.68      943.36     19.14 o 
 -11   1   8     2089.95     2139.94     25.47 o 
  -9   1   8     7722.77     7942.94     86.73 o 
  -7   1   8     5519.48     5340.14     60.73 o 
  -5   1   8      949.04      763.13     17.46 o 
  -3   1   8     2282.11     2140.06     26.05 o 
  -1   1   8     1241.50     1241.87     22.84 o 
   1   1   8      779.52      802.06     18.29 o 
   3   1   8      968.85      983.86     21.89 o 
   5   1   8      604.54      555.01     15.67 o 
   7   1   8     3477.34     3382.72     47.35 o 
   9   1   8     1127.52     1068.59     20.91 o 
  11   1   8     1193.10     1164.44     21.39 o 
  13   1   8      206.39      212.00     11.27 o 
  15   1   8       43.37       58.86     10.67 o 
  17   1   8       17.43       17.34      8.42 o 
 -28   2   8        8.94       -6.69     17.66 o 
 -26   2   8        5.82        5.55     18.11 o 
 -24   2   8        4.83        1.37      3.83 o 
 -22   2   8        2.35        3.10      4.71 o 
 -20   2   8      816.50      813.47     16.10 o 
 -18   2   8     1185.42     1199.10     19.92 o 
 -16   2   8      388.06      361.34     13.07 o 
 -14   2   8       20.54       19.43      8.44 o 
 -12   2   8     1065.10     1083.73     42.40 o 
 -10   2   8       86.44      127.26     15.03 o 
  -8   2   8     1454.15     1480.62     27.80 o 
  -6   2   8     7050.62     7222.66     87.34 o 
  -4   2   8     2076.14     2124.86     28.91 o 
  -2   2   8      194.93      204.95     19.80 o 
   0   2   8     2551.53     2764.30     46.07 o 
   2   2   8     1018.09     1069.05     20.60 o 
   4   2   8      123.05      105.08     11.32 o 
   6   2   8     1197.13     1166.89     23.48 o 
   8   2   8      365.89      354.65     12.26 o 
  10   2   8       46.82       37.98      6.03 o 
  12   2   8      395.92      384.73     16.41 o 
  14   2   8        0.25       -2.50      6.40 o 
  16   2   8        5.70       -3.16      8.02 o 
  18   2   8      122.51      100.30     23.94 o 
 -27   3   8        7.53        0.60     27.87 o 
 -25   3   8       94.80       76.44     38.01 o 
 -23   3   8      427.36      354.40     28.21 o 
 -21   3   8      267.01      271.53     14.16 o 
 -19   3   8     1726.15     1663.75     50.54 o 
 -17   3   8      580.08      611.16     17.40 o 
 -15   3   8       12.43        7.80      4.73 o 
 -13   3   8     1312.95     1356.74     15.45 o 
 -11   3   8      699.61      764.90     15.30 o 
  -9   3   8      739.08      832.59     17.43 o 
  -7   3   8     3634.33     3669.31     40.45 o 
  -5   3   8     3164.17     3111.71     38.52 o 
  -3   3   8      933.33      984.51     16.74 o 
  -1   3   8       87.19      113.98      9.75 o 
   1   3   8      139.41      180.83     12.21 o 
   3   3   8        1.98        4.98      6.01 o 
   5   3   8      651.90      655.28     15.31 o 
   7   3   8     1331.60     1238.23     20.41 o 
   9   3   8     1758.16     1698.35     24.69 o 
  11   3   8       27.72       33.24      7.32 o 
  13   3   8      182.84      140.28     12.24 o 
  15   3   8        9.72       14.44     14.47 o 
 -24   4   8      334.37      404.48     55.78 o 
 -22   4   8       59.61       55.82     21.89 o 
 -20   4   8      177.77      198.99     25.83 o 
 -18   4   8     1153.98     1166.12     25.05 o 
 -16   4   8     3147.18     2984.39     37.67 o 
 -14   4   8      698.85      745.42     15.09 o 
 -12   4   8     3905.55     3821.25     43.71 o 
 -10   4   8      109.04      111.33     10.94 o 
  -8   4   8     2713.58     2779.26     33.60 o 
  -6   4   8     3254.67     3225.62     42.07 o 
  -4   4   8     1827.61     1879.51     33.68 o 
  -2   4   8      548.96      562.67     14.97 o 
   0   4   8       15.87       11.68     10.84 o 
   2   4   8      303.85      327.71     15.60 o 
   4   4   8     2576.53     2497.23     49.14 o 
   6   4   8     1978.04     2006.14     37.03 o 
   8   4   8      639.13      643.37     19.59 o 
  10   4   8      242.13      229.01     14.54 o 
  12   4   8        5.00       11.55     11.38 o 
  14   4   8      184.70      179.02     22.87 o 
 -21   5   8       82.41       86.33     26.58 o 
 -19   5   8      217.99      211.77     36.16 o 
 -17   5   8      135.12      129.51     20.12 o 
 -15   5   8     2448.72     2273.77     34.66 o 
 -13   5   8     2433.96     2467.44     35.37 o 
 -11   5   8     2319.09     2284.37     37.51 o 
  -9   5   8     1799.14     1706.25     34.87 o 
  -7   5   8       28.75       39.97      6.20 o 
  -5   5   8       84.34       75.64     13.96 o 
  -3   5   8      288.79      320.75     20.46 o 
  -1   5   8     2338.44     2298.18     34.63 o 
   1   5   8     1069.04     1143.44     21.97 o 
   3   5   8      856.18      800.68     25.48 o 
   5   5   8       18.09        9.45      5.77 o 
   7   5   8       56.86       27.81     21.32 o 
   9   5   8      132.62      130.16     20.48 o 
  11   5   8      257.58      279.43     29.60 o 
 -16   6   8       16.29       -0.81     16.82 o 
 -14   6   8       94.76      180.38     72.32 o 
 -12   6   8      247.61      225.35     11.88 o 
 -10   6   8      182.19      181.07     13.11 o 
  -8   6   8      410.86      425.75     23.00 o 
  -6   6   8      189.54      210.07     16.58 o 
  -4   6   8      219.60      242.03     17.49 o 
  -2   6   8       34.52       30.39     10.45 o 
   0   6   8        4.54       19.38      9.92 o 
   2   6   8       10.73        3.20      6.21 o 
   4   6   8        5.94        6.99     14.43 o 
   6   6   8        1.17        1.57     17.60 o 
  -7   7   8       86.55      141.76     11.67 o 
  -5   7   8        7.06       12.54      9.06 o 
  -3   7   8        2.68        5.45      8.31 o 
 -29   1   9      368.56      371.97     15.82 o 
 -27   1   9      646.68      642.35     28.84 o 
 -25   1   9      385.74      465.05     23.02 o 
 -23   1   9       73.96      111.42     18.40 o 
 -21   1   9      148.65      181.15     14.79 o 
 -19   1   9       38.09       36.36      8.67 o 
 -17   1   9     8890.30     8710.60    121.41 o 
 -15   1   9     2940.31     2994.48     40.88 o 
 -13   1   9     2956.31     2883.40     35.42 o 
 -11   1   9     1427.61     1322.26     21.77 o 
  -9   1   9      190.94      212.19     25.48 o 
  -7   1   9        8.77       17.75      7.17 o 
  -5   1   9     7476.66     7917.92     92.19 o 
  -3   1   9     7303.90     7564.35    130.10 o 
  -1   1   9    12845.56    13582.28    169.13 o 
   1   1   9     4805.26     4701.79     55.05 o 
   3   1   9       91.50      101.78      9.87 o 
   5   1   9      201.58      178.86     21.88 o 
   7   1   9      249.27      270.53     14.43 o 
   9   1   9      484.59      465.56     17.30 o 
  11   1   9      273.57      289.42     11.18 o 
  13   1   9      215.28      248.68     14.46 o 
  15   1   9       17.93       16.47      6.64 o 
  17   1   9       15.99       14.03      8.79 o 
 -28   2   9      227.12      338.08     79.08 o 
 -26   2   9      507.54      485.23     29.96 o 
 -24   2   9     1005.10      972.07     22.74 o 
 -22   2   9     3356.51     3276.21     44.56 o 
 -20   2   9     2005.44     1923.34     33.69 o 
 -18   2   9      105.60      102.58     10.37 o 
 -16   2   9     2775.67     2868.93     38.10 o 
 -14   2   9     2016.46     2011.26     40.26 o 
 -12   2   9     1404.46     1453.32     23.70 o 
 -10   2   9     7078.07     6743.88     80.06 o 
  -8   2   9     7004.22     6964.72     82.82 o 
  -6   2   9     7422.48     7482.50     89.36 o 
  -4   2   9     7538.49     7880.30     82.36 o 
  -2   2   9     1865.51     1943.10     26.83 o 
   0   2   9      531.12      499.43     15.66 o 
   2   2   9     1916.37     1901.32     33.56 o 
   4   2   9     4042.20     3969.62     94.83 o 
   6   2   9     2972.95     2991.02     49.51 o 
   8   2   9      788.25      767.64     19.16 o 
  10   2   9        9.66        8.93      6.49 o 
  12   2   9       55.15       31.50      7.07 o 
  14   2   9       37.81       26.85      6.52 o 
  16   2   9       18.89       10.60     15.38 o 
 -27   3   9      127.94       96.43     23.84 o 
 -25   3   9      179.24      207.21     25.56 o 
 -23   3   9      909.23      813.00     37.14 o 
 -21   3   9     1657.76     1659.34     36.56 o 
 -19   3   9     2910.74     3028.34     46.74 o 
 -17   3   9      833.05      859.57     12.06 o 
 -15   3   9       38.33       40.49      7.53 o 
 -13   3   9       28.25       16.46      5.18 o 
 -11   3   9     6683.23     6759.48     84.54 o 
  -9   3   9     1464.44     1580.32     21.74 o 
  -7   3   9     7197.92     7087.51     74.87 o 
  -5   3   9     1206.99     1151.90     20.10 o 
  -3   3   9      234.49      208.75     14.86 o 
  -1   3   9     1447.59     1489.67     22.17 o 
   1   3   9     2504.12     2447.87     42.45 o 
   3   3   9     2133.51     2270.90     34.44 o 
   5   3   9      774.24      819.75     23.78 o 
   7   3   9      259.79      302.19     14.70 o 
   9   3   9      129.30      126.20     10.13 o 
  11   3   9      154.90      137.95     10.24 o 
  13   3   9        5.08       -7.55      9.80 o 
  15   3   9       80.09       67.94     18.91 o 
 -24   4   9       31.34       -6.04     34.66 o 
 -22   4   9        0.78       -2.46     20.35 o 
 -20   4   9       35.06       29.23      9.89 o 
 -18   4   9       60.04       84.07     12.82 o 
 -16   4   9      338.53      367.82     23.11 o 
 -14   4   9     1422.16     1431.24     23.19 o 
 -12   4   9       79.02      104.60     10.34 o 
 -10   4   9     1154.56     1162.23     20.66 o 
  -8   4   9        8.07       11.34      6.40 o 
  -6   4   9      364.83      357.07     16.39 o 
  -4   4   9      652.89      679.43     16.06 o 
  -2   4   9     1588.60     1606.15     29.35 o 
   0   4   9     2593.67     2525.99     41.65 o 
   2   4   9       29.88       29.77      8.72 o 
   4   4   9       22.01       22.03      7.30 o 
   6   4   9      213.76      208.42     13.81 o 
   8   4   9        2.92        2.99      6.94 o 
  10   4   9       52.81       45.13     15.89 o 
  12   4   9      353.10      309.90     37.14 o 
 -21   5   9      130.61       80.63     47.19 o 
 -19   5   9      159.83      200.09     35.49 o 
 -17   5   9      133.25      166.30     21.08 o 
 -15   5   9       47.96       21.29      9.99 o 
 -13   5   9        4.73       -8.19     10.66 o 
 -11   5   9      317.62      288.62     13.83 o 
  -9   5   9      264.42      284.46     14.97 o 
  -7   5   9      208.38      179.64     10.78 o 
  -5   5   9      104.99      156.72     23.84 o 
  -3   5   9       25.62       40.10     11.48 o 
  -1   5   9      624.90      645.19     28.20 o 
   1   5   9      395.80      412.73     17.70 o 
   3   5   9       13.18       24.65      8.50 o 
   5   5   9       23.67       22.62      7.27 o 
   7   5   9       81.27       64.50     17.85 o 
   9   5   9        3.41        1.64     14.46 o 
 -16   6   9      560.32      685.99     37.21 o 
 -14   6   9      791.02      698.65     46.35 o 
 -12   6   9      442.93      419.48     15.51 o 
 -10   6   9       68.99       90.08      9.99 o 
  -8   6   9       14.70       12.20      9.67 o 
  -6   6   9      232.29      225.82     25.98 o 
  -4   6   9      674.97      709.54     17.01 o 
  -2   6   9     1196.17     1205.07     23.60 o 
   0   6   9      592.67      604.72     28.94 o 
   2   6   9      239.58      267.31     25.76 o 
   4   6   9       31.48       17.68     17.45 o 
 -28   0  10      544.73      626.36     83.05 o 
 -26   0  10      855.93      911.60     23.54 o 
 -24   0  10      310.21      334.96     34.21 o 
 -22   0  10     1705.08     1579.64     49.08 o 
 -20   0  10      508.94      558.77     30.24 o 
 -18   0  10     1801.20     1747.48     54.47 o 
 -16   0  10     8008.61     7471.52    117.94 o 
 -14   0  10     6102.41     6144.76     96.41 o 
 -12   0  10     8182.41     8094.32    150.21 o 
 -10   0  10     3381.85     3490.44     65.45 o 
  -8   0  10       79.81       81.77     16.22 o 
  -6   0  10     2350.44     2106.02     58.87 o 
  -4   0  10    18373.56    17867.43    493.57 o 
  -2   0  10     1618.68     1454.34     42.14 o 
   0   0  10     1248.24     1206.29     67.43 o 
   2   0  10      233.73      266.68     17.87 o 
   4   0  10      185.78      161.75     16.04 o 
   6   0  10      499.52      562.11     24.79 o 
   8   0  10     1050.53     1020.54     32.15 o 
  10   0  10     3365.69     3216.79     89.52 o 
  12   0  10      567.62      585.07     35.17 o 
  14   0  10      294.82      314.13     28.40 o 
  16   0  10        6.14       22.85     19.41 o 
 -29   1  10      156.91      170.09     33.93 o 
 -27   1  10      468.21      498.67     27.08 o 
 -25   1  10      287.53      322.70     32.91 o 
 -23   1  10      146.23      164.10      9.66 o 
 -21   1  10     1308.97     1254.64     46.36 o 
 -19   1  10     2212.91     2168.82     46.43 o 
 -17   1  10       96.97       98.32     13.44 o 
 -15   1  10     6615.03     6401.65     75.59 o 
 -13   1  10      217.77      216.47     19.39 o 
 -11   1  10     5020.33     4929.09     58.49 o 
  -9   1  10     6871.89     6716.92     81.15 o 
  -7   1  10     5230.08     5445.99     67.54 o 
  -5   1  10       20.53       44.06     11.52 o 
  -3   1  10      649.22      555.61     23.04 o 
  -1   1  10      228.94      234.93     14.13 o 
   1   1  10     1203.37     1182.07     25.18 o 
   3   1  10     1257.17     1207.83     22.26 o 
   5   1  10      460.73      498.38     18.39 o 
   7   1  10      189.78      202.19     10.64 o 
   9   1  10      174.67      185.42     15.30 o 
  11   1  10      163.62      198.41     17.38 o 
  13   1  10      234.19      228.46     14.11 o 
  15   1  10       84.29       65.47     16.30 o 
 -28   2  10      105.11      154.44     41.65 o 
 -26   2  10       73.42       90.88      9.02 o 
 -24   2  10       18.18       18.78      6.95 o 
 -22   2  10      278.88      302.87     14.08 o 
 -20   2  10      206.25      202.52     37.45 o 
 -18   2  10      758.87      767.34     18.31 o 
 -16   2  10      817.78      773.81     25.63 o 
 -14   2  10      212.13      216.39     13.97 o 
 -12   2  10      206.18      192.61     11.43 o 
 -10   2  10     1982.98     1814.51     27.00 o 
  -8   2  10      239.10      212.15     17.25 o 
  -6   2  10      856.17      838.44     25.93 o 
  -4   2  10       80.43       70.46     13.13 o 
  -2   2  10      419.93      359.10     16.29 o 
   0   2  10        3.13        6.54      7.46 o 
   2   2  10      729.52      726.01     21.26 o 
   4   2  10     1030.51     1042.64     41.10 o 
   6   2  10      410.35      397.47     15.44 o 
   8   2  10       15.14       23.46      7.92 o 
  10   2  10      219.78      238.35     15.74 o 
  12   2  10       75.14       65.14     10.01 o 
  14   2  10       17.97       18.61      8.56 o 
 -27   3  10      141.82      207.15     43.63 o 
 -25   3  10      133.26       98.80     28.89 o 
 -23   3  10      138.64       98.65     38.56 o 
 -21   3  10     1165.50     1138.93     44.08 o 
 -19   3  10      247.31      265.13     15.78 o 
 -17   3  10      248.32      253.25     11.99 o 
 -15   3  10      162.24      176.92     12.31 o 
 -13   3  10      445.28      426.40     12.81 o 
 -11   3  10      419.54      443.19     28.61 o 
  -9   3  10     6922.65     6891.86     72.38 o 
  -7   3  10       10.19       18.09      7.64 o 
  -5   3  10       26.06       39.50      9.68 o 
  -3   3  10      505.20      487.08     14.30 o 
  -1   3  10       10.67       16.02      7.63 o 
   1   3  10      395.53      441.81     20.78 o 
   3   3  10     1743.38     1691.18     50.62 o 
   5   3  10      142.74      135.97     15.80 o 
   7   3  10       34.33       38.57     10.19 o 
   9   3  10       14.04       14.97      8.75 o 
  11   3  10        0.28        4.28      7.17 o 
  13   3  10        5.52        6.22     10.08 o 
 -24   4  10      457.38      466.30     43.38 o 
 -22   4  10      488.55      470.85     34.66 o 
 -20   4  10      510.45      525.54     16.61 o 
 -18   4  10      165.29      158.67     14.17 o 
 -16   4  10     1430.79     1394.68     24.26 o 
 -14   4  10     1238.39     1170.43     16.98 o 
 -12   4  10     1999.24     1934.60     30.35 o 
 -10   4  10     3097.41     3080.30     38.69 o 
  -8   4  10      287.86      278.82     16.46 o 
  -6   4  10     2833.69     2741.14     41.15 o 
  -4   4  10      811.30      797.73     22.18 o 
  -2   4  10      135.45      160.44     10.49 o 
   0   4  10       81.06       83.40     10.04 o 
   2   4  10      127.91      165.07     20.22 o 
   4   4  10      475.86      530.56     18.60 o 
   6   4  10      923.14      884.32     26.69 o 
   8   4  10      156.56      145.17     10.50 o 
  10   4  10       37.95       20.72     14.96 o 
  12   4  10      114.17      109.40     15.92 o 
 -21   5  10      108.82      138.93     29.04 o 
 -19   5  10      351.11      446.77     34.88 o 
 -17   5  10     1222.85     1179.35     27.09 o 
 -15   5  10     1150.83     1204.39     33.85 o 
 -13   5  10     1279.70     1188.49     32.13 o 
 -11   5  10       77.74       62.96     12.99 o 
  -9   5  10      858.36      848.15     20.41 o 
  -7   5  10      710.09      722.98     17.70 o 
  -5   5  10     1411.96     1449.65     26.72 o 
  -3   5  10     1054.00     1012.76     21.98 o 
  -1   5  10      950.82      888.96     32.70 o 
   1   5  10      218.78      205.92     13.95 o 
   3   5  10       42.23       34.35     13.64 o 
   5   5  10       20.24       15.72      8.88 o 
   7   5  10      104.70       99.31     22.98 o 
 -16   6  10       59.18      241.79    140.78 o 
 -14   6  10        4.91       -1.10      6.56 o 
 -12   6  10      923.62      919.68     25.31 o 
 -10   6  10      159.44      179.97     11.79 o 
  -8   6  10      123.14      155.97     26.26 o 
  -6   6  10      131.86      113.05     11.84 o 
  -4   6  10       52.27       33.95     10.44 o 
  -2   6  10       32.66       24.22      9.26 o 
   0   6  10      133.98      155.70     12.02 o 
   2   6  10      114.10      123.50     15.28 o 
 -29   1  11      366.04      458.99     17.89 o 
 -27   1  11      476.74      539.93     24.66 o 
 -25   1  11       52.34       50.60     12.39 o 
 -23   1  11       83.53       80.15     14.12 o 
 -21   1  11       36.04       16.42      8.87 o 
 -19   1  11     2814.54     2616.39     55.43 o 
 -17   1  11     3447.16     3536.07     60.04 o 
 -15   1  11     5029.59     5064.06     77.46 o 
 -13   1  11      312.41      307.75     15.74 o 
 -11   1  11      453.32      547.11     19.61 o 
  -9   1  11       41.82       68.92     10.43 o 
  -7   1  11     2210.84     1984.24     29.85 o 
  -5   1  11     4898.49     4632.84     56.12 o 
  -3   1  11     5172.53     5259.12     62.90 o 
  -1   1  11      218.53      280.71     28.47 o 
   1   1  11      305.44      289.73     13.73 o 
   3   1  11      217.69      215.61     13.84 o 
   5   1  11      910.86      879.36     18.95 o 
   7   1  11     1386.59     1425.16     28.86 o 
   9   1  11      514.00      550.08     17.85 o 
  11   1  11      205.81      200.69     14.41 o 
  13   1  11       37.32       31.24     10.01 o 
 -28   2  11       21.61       20.70     17.33 o 
 -26   2  11     1017.88     1013.75     43.05 o 
 -24   2  11     1607.43     1532.43     27.65 o 
 -22   2  11     2102.26     2122.33     36.37 o 
 -20   2  11     2303.04     2133.74     34.78 o 
 -18   2  11       74.39      102.00     18.32 o 
 -16   2  11       15.06        9.61     10.36 o 
 -14   2  11     5524.46     5401.25     70.70 o 
 -12   2  11     1512.21     1459.26     27.91 o 
 -10   2  11     1440.51     1426.87     29.47 o 
  -8   2  11     4127.40     3908.56     51.38 o 
  -6   2  11       13.73       11.65      8.07 o 
  -4   2  11     2006.17     1947.91     30.31 o 
  -2   2  11     4085.47     3945.28     49.58 o 
   0   2  11     2132.12     2078.22     31.68 o 
   2   2  11     2037.09     2024.74     31.07 o 
   4   2  11     2090.96     2023.23     32.71 o 
   6   2  11      840.04      822.98     20.57 o 
   8   2  11      333.30      343.46     17.61 o 
  10   2  11       52.61       56.54      9.47 o 
  12   2  11       58.21       51.95     11.69 o 
  14   2  11      124.41      190.64     48.07 o 
 -25   3  11      876.36      854.03     39.89 o 
 -23   3  11     1015.19      980.37     26.74 o 
 -21   3  11     1154.52     1120.42     30.39 o 
 -19   3  11      938.37      997.45     29.85 o 
 -17   3  11     1135.35     1056.52     28.86 o 
 -15   3  11       53.33       54.07      7.25 o 
 -13   3  11      833.99      794.75     21.40 o 
 -11   3  11     2655.38     2592.02     31.92 o 
  -9   3  11     3717.27     3750.72     48.96 o 
  -7   3  11       19.23       25.33      8.30 o 
  -5   3  11      949.06      919.53     20.36 o 
  -3   3  11       14.28       21.68     10.31 o 
  -1   3  11     1725.96     1678.05     38.80 o 
   1   3  11     3763.15     3686.24     68.03 o 
   3   3  11     2310.09     2275.72     31.18 o 
   5   3  11       72.78       59.79     10.35 o 
   7   3  11        5.91        5.87      9.71 o 
   9   3  11        3.60       -2.20      6.90 o 
  11   3  11      148.70      121.51     11.94 o 
 -24   4  11        0.44       18.58     21.86 o 
 -22   4  11       64.21       57.95     34.46 o 
 -20   4  11      241.41      207.85     11.71 o 
 -18   4  11      886.59      885.09     21.01 o 
 -16   4  11      940.97      900.95     18.96 o 
 -14   4  11      171.07      171.23     11.17 o 
 -12   4  11        1.79        6.68     15.93 o 
 -10   4  11      218.17      240.02     16.84 o 
  -8   4  11        9.04       10.29     10.16 o 
  -6   4  11      586.63      566.02     23.31 o 
  -4   4  11      483.88      496.73     29.15 o 
  -2   4  11      229.38      241.68     13.60 o 
   0   4  11        0.39        7.95     10.12 o 
   2   4  11       33.91       39.97      9.25 o 
   4   4  11       74.86       73.43      9.07 o 
   6   4  11      356.21      336.30     18.56 o 
   8   4  11       34.99       18.01      9.58 o 
  10   4  11       61.80       49.09     14.08 o 
 -21   5  11      162.18      194.13     31.36 o 
 -19   5  11       32.23       23.63     18.29 o 
 -17   5  11        4.43        3.15      7.68 o 
 -15   5  11       22.36       20.42      9.94 o 
 -13   5  11       75.52       72.36     13.24 o 
 -11   5  11        0.98        7.55      6.77 o 
  -9   5  11      353.53      353.42     16.64 o 
  -7   5  11       23.01       29.43     10.57 o 
  -5   5  11       28.16       32.84     11.52 o 
  -3   5  11       71.21       56.93     15.30 o 
  -1   5  11      113.78      138.54     22.60 o 
   1   5  11      587.74      538.76     21.04 o 
   3   5  11       71.91       81.96     15.46 o 
   5   5  11       35.63       34.63     13.49 o 
   7   5  11        0.33       32.83     19.73 o 
 -14   6  11      316.89      305.91     37.93 o 
 -12   6  11       20.90        4.94     12.27 o 
 -10   6  11       34.33       35.00     17.58 o 
  -8   6  11       60.84       56.10     11.38 o 
  -6   6  11      408.01      416.46     14.42 o 
  -4   6  11      753.82      716.81     18.59 o 
  -2   6  11      527.40      493.30     20.17 o 
   0   6  11        3.79        6.25      7.59 o 
 -28   0  12       73.12       32.87     30.74 o 
 -26   0  12       12.94        4.46     17.60 o 
 -24   0  12      444.93      383.26     30.24 o 
 -22   0  12     2176.74     2095.77     95.69 o 
 -20   0  12     5510.67     5506.93    119.02 o 
 -18   0  12     4122.13     4081.16     70.63 o 
 -16   0  12     1121.44     1046.85     37.57 o 
 -14   0  12      247.09      279.61     24.05 o 
 -12   0  12     3342.52     3455.26     73.09 o 
 -10   0  12     3993.90     3975.82     81.53 o 
  -8   0  12     9484.02     9943.59    180.96 o 
  -6   0  12     7468.84     7189.65    171.05 o 
  -4   0  12     8774.84     8998.69    168.03 o 
  -2   0  12     1982.93     1947.44     44.52 o 
   0   0  12        5.63       11.83     12.91 o 
   2   0  12       14.35       28.54     16.61 o 
   4   0  12       10.37        8.72     14.53 o 
   6   0  12      539.28      623.33     25.38 o 
   8   0  12      667.32      664.85     31.13 o 
  10   0  12      100.32       57.01     17.18 o 
  12   0  12       58.63       46.66     26.03 o 
 -29   1  12      474.06      494.06     18.55 o 
 -27   1  12      635.61      559.25     39.66 o 
 -25   1  12      577.71      582.72     15.22 o 
 -23   1  12      344.47      373.18     36.19 o 
 -21   1  12        8.70        8.60     10.41 o 
 -19   1  12     1273.43     1175.37     25.38 o 
 -17   1  12      294.05      383.95     18.08 o 
 -15   1  12     2728.08     2631.82     36.74 o 
 -13   1  12     5291.87     5104.48     65.43 o 
 -11   1  12     1222.05     1244.24     28.92 o 
  -9   1  12     4324.25     4248.56     66.68 o 
  -7   1  12     4213.82     4174.69     56.75 o 
  -5   1  12      327.59      383.07     18.24 o 
  -3   1  12      209.05      223.12     18.68 o 
  -1   1  12     1841.82     1835.20     29.60 o 
   1   1  12      330.28      352.72     16.23 o 
   3   1  12      753.64      790.49     23.34 o 
   5   1  12      146.15      143.97     14.92 o 
   7   1  12        2.08        5.81      8.76 o 
   9   1  12       30.31       39.62     10.23 o 
  11   1  12       58.42       55.10     10.54 o 
  13   1  12      120.52      137.53     29.55 o 
 -28   2  12      106.27       27.47     33.26 o 
 -26   2  12      219.99      222.43     15.25 o 
 -24   2  12      372.83      378.77     19.06 o 
 -22   2  12       76.33       84.10     23.21 o 
 -20   2  12      401.03      417.52     23.65 o 
 -18   2  12      716.75      598.02     18.39 o 
 -16   2  12     1065.09     1000.84     25.11 o 
 -14   2  12        3.76       -8.74      8.80 o 
 -12   2  12     3644.38     3720.04     62.17 o 
 -10   2  12       31.21       37.33     12.42 o 
  -8   2  12       12.66       16.70     11.87 o 
  -6   2  12     1775.68     1857.79     30.89 o 
  -4   2  12      643.20      666.29     21.72 o 
  -2   2  12       28.16       33.30     10.00 o 
   0   2  12      556.41      512.68     23.99 o 
   2   2  12      118.15      129.16     12.07 o 
   4   2  12       24.33       21.41     13.76 o 
   6   2  12       20.16       14.95      8.42 o 
   8   2  12        0.07       -6.26      7.43 o 
  10   2  12        2.35        3.93      6.48 o 
  12   2  12       18.01       20.51      9.14 o 
 -25   3  12      863.34      854.88     69.41 o 
 -23   3  12        3.06       -0.51      7.38 o 
 -21   3  12       25.74       14.93     12.14 o 
 -19   3  12        2.15        2.50     11.90 o 
 -17   3  12      279.59      264.85     14.38 o 
 -15   3  12      501.89      493.93     14.10 o 
 -13   3  12     4953.13     4856.96     60.01 o 
 -11   3  12     1188.38     1264.85     29.49 o 
  -9   3  12      903.41      888.19     18.69 o 
  -7   3  12      980.11      944.92     20.99 o 
  -5   3  12      512.21      521.04     18.01 o 
  -3   3  12      287.75      319.45     21.22 o 
  -1   3  12      273.01      287.09     23.92 o 
   1   3  12      766.03      766.88     22.10 o 
   3   3  12      313.67      373.42     19.88 o 
   5   3  12       44.75       47.19     12.85 o 
   7   3  12      170.79      152.15     25.23 o 
   9   3  12        0.94        6.28      6.48 o 
  11   3  12        4.50        5.55     13.49 o 
 -24   4  12      345.78      320.67    120.23 o 
 -22   4  12      474.16      483.88     18.46 o 
 -20   4  12      146.40      159.35     17.34 o 
 -18   4  12      362.33      381.64     14.15 o 
 -16   4  12      373.33      391.33     14.46 o 
 -14   4  12     1962.19     1904.34     26.55 o 
 -12   4  12     1599.21     1468.78     26.45 o 
 -10   4  12     1806.40     1814.68     27.56 o 
  -8   4  12      474.16      525.59     20.79 o 
  -6   4  12      722.64      741.68     22.48 o 
  -4   4  12     1745.85     1686.71     27.72 o 
  -2   4  12     1160.50     1242.20     24.80 o 
   0   4  12      239.23      278.12     22.51 o 
   2   4  12       68.57      134.94     22.14 o 
   4   4  12        4.72        5.38     11.17 o 
   6   4  12       61.66       45.59     11.72 o 
   8   4  12      121.37       94.63     18.06 o 
 -19   5  12      758.48      754.13     42.19 o 
 -17   5  12      802.09      821.03     72.99 o 
 -15   5  12      189.79      218.28     13.16 o 
 -13   5  12       76.49       96.26     13.19 o 
 -11   5  12        9.50       16.64      9.87 o 
  -9   5  12      906.96      905.58     21.16 o 
  -7   5  12     2330.77     2365.15     41.25 o 
  -5   5  12     1004.09      963.72     29.73 o 
  -3   5  12      491.56      452.20     18.69 o 
  -1   5  12        7.72       -4.76     10.83 o 
   1   5  12        3.87       12.00     13.82 o 
   3   5  12       91.53       75.48     16.43 o 
   5   5  12       86.66       71.33     28.02 o 
 -12   6  12      101.42      146.12     34.53 o 
 -10   6  12      819.92      845.49     30.79 o 
  -8   6  12       23.06       31.91     11.76 o 
  -6   6  12       39.36       20.52     10.25 o 
  -4   6  12        1.52       14.95     13.95 o 
  -2   6  12       30.55       75.89     35.18 o 
 -27   1  13      425.67      411.94     58.75 o 
 -25   1  13      627.54      574.92     33.71 o 
 -23   1  13     1082.67     1032.75     27.37 o 
 -21   1  13      962.78      924.53     31.59 o 
 -19   1  13     1495.36     1551.81     40.93 o 
 -17   1  13     1693.17     1485.99     39.70 o 
 -15   1  13        4.22        4.83     13.49 o 
 -13   1  13       32.37       37.87     15.34 o 
 -11   1  13       47.22       46.70     15.39 o 
  -9   1  13     2188.70     2204.28     35.42 o 
  -7   1  13     2693.39     2577.64     42.30 o 
  -5   1  13     2342.50     2185.74     41.64 o 
  -3   1  13      346.87      400.65     22.34 o 
  -1   1  13      459.15      439.27     21.21 o 
   1   1  13      139.66      155.71     14.33 o 
   3   1  13      883.53      821.73     21.72 o 
   5   1  13     1217.79     1239.77     32.41 o 
   7   1  13      810.42      775.69     22.63 o 
   9   1  13       55.76       45.12     10.33 o 
  11   1  13        6.90        2.42     10.03 o 
 -26   2  13      190.89      237.52     19.34 o 
 -24   2  13      878.31      839.71     27.19 o 
 -22   2  13     1129.66     1127.82     38.69 o 
 -20   2  13     1585.89     1513.08     36.44 o 
 -18   2  13     2893.24     2799.84     61.01 o 
 -16   2  13     1840.94     1859.76     39.69 o 
 -14   2  13     3119.10     2975.56     49.30 o 
 -12   2  13     4881.07     4705.23     68.09 o 
 -10   2  13       52.51       51.91     16.52 o 
  -8   2  13       10.63        4.49     10.86 o 
  -6   2  13      209.63      257.29     21.76 o 
  -4   2  13        9.72       15.83     10.66 o 
  -2   2  13     4454.05     4286.68     58.29 o 
   0   2  13     2260.45     2102.58     51.03 o 
   2   2  13      280.42      332.52     16.45 o 
   4   2  13      135.15      164.49     12.85 o 
   6   2  13      140.73      190.89     14.75 o 
   8   2  13       66.48       91.32     17.36 o 
  10   2  13      226.31      220.65     14.50 o 
 -25   3  13      371.55      307.26    162.62 o 
 -23   3  13      764.40      806.72     23.80 o 
 -21   3  13      195.01      197.25     15.35 o 
 -19   3  13      720.67      708.02     23.33 o 
 -17   3  13     1778.28     1757.95     43.55 o 
 -15   3  13     2535.45     2540.14     36.54 o 
 -13   3  13      711.28      696.42     17.13 o 
 -11   3  13     1582.57     1437.62     27.62 o 
  -9   3  13      207.41      199.38     12.75 o 
  -7   3  13       55.30       89.43     24.10 o 
  -5   3  13       60.70       58.37     12.65 o 
  -3   3  13     1139.63     1111.14     24.43 o 
  -1   3  13      407.75      411.03     25.04 o 
   1   3  13     1450.78     1435.83     29.78 o 
   3   3  13      432.06      403.89     18.10 o 
   5   3  13       45.92       30.97     10.24 o 
   7   3  13        1.93       12.09     10.31 o 
   9   3  13      164.70      191.08     19.99 o 
 -22   4  13      726.01      799.65     26.62 o 
 -20   4  13      416.88      480.98     27.82 o 
 -18   4  13       19.43       17.45     15.87 o 
 -16   4  13        9.41        1.74      6.83 o 
 -14   4  13        1.36        0.23      7.11 o 
 -12   4  13        1.91        2.07     10.94 o 
 -10   4  13      626.17      628.45     20.04 o 
  -8   4  13     1311.16     1279.63     28.57 o 
  -6   4  13      596.28      634.39     21.15 o 
  -4   4  13        6.02        8.58     12.40 o 
  -2   4  13        6.56        3.51      8.06 o 
   0   4  13      109.99       97.44     12.05 o 
   2   4  13       32.97       20.91     11.73 o 
   4   4  13      186.76      239.71     42.86 o 
   6   4  13      236.52      240.56     19.00 o 
 -19   5  13        2.62      -10.45     10.66 o 
 -17   5  13       12.42        6.54     14.37 o 
 -15   5  13       11.37       -3.67     10.09 o 
 -13   5  13       39.57       28.96      8.48 o 
 -11   5  13      135.29      153.45     14.89 o 
  -9   5  13        2.42        7.22     11.34 o 
  -7   5  13      247.18      290.10     23.18 o 
  -5   5  13       26.43       26.50     14.33 o 
  -3   5  13        1.27       -1.74     10.51 o 
  -1   5  13        5.21       15.41     10.87 o 
   1   5  13       13.20        8.35     14.09 o 
 -28   0  14        5.58        0.50     16.36 o 
 -26   0  14      320.76      365.90     33.71 o 
 -24   0  14      653.62      667.35     67.43 o 
 -22   0  14     2037.45     1971.14     71.08 o 
 -20   0  14     1854.73     1845.56     54.30 o 
 -18   0  14       46.45       62.14     30.25 o 
 -16   0  14       32.53       23.42     14.82 o 
 -14   0  14      155.73      108.01     29.25 o 
 -12   0  14     5128.27     4791.82     89.20 o 
 -10   0  14    11098.95    10926.88    192.98 o 
  -8   0  14     3579.75     3521.34    103.38 o 
  -6   0  14      645.22      620.03     36.92 o 
  -4   0  14      237.20      226.49     38.42 o 
  -2   0  14      253.94      247.98     38.18 o 
   0   0  14     1429.74     1325.64     40.67 o 
   2   0  14     2503.65     2453.72     71.64 o 
   4   0  14      987.22     1062.10     47.47 o 
   6   0  14      193.16      235.28     19.68 o 
   8   0  14       65.85       39.00     21.58 o 
  10   0  14        1.55        5.64     16.41 o 
 -27   1  14      740.81      725.66     75.61 o 
 -25   1  14      416.36      385.12     84.29 o 
 -23   1  14      301.16      249.85     20.34 o 
 -21   1  14      219.14      252.70     18.56 o 
 -19   1  14       62.85       74.46     12.15 o 
 -17   1  14     1398.13     1296.33     36.13 o 
 -15   1  14      339.33      426.11     19.91 o 
 -13   1  14     1597.56     1517.20     31.04 o 
 -11   1  14       84.69       81.50     16.31 o 
  -9   1  14      666.46      659.47     25.48 o 
  -7   1  14     1969.98     1832.35     36.15 o 
  -5   1  14     3543.55     3486.61     50.12 o 
  -3   1  14      271.56      277.16     36.71 o 
  -1   1  14     1436.55     1382.72     27.89 o 
   1   1  14      155.57      148.81     15.86 o 
   3   1  14       27.47       10.85     10.78 o 
   5   1  14      137.36      135.88     18.29 o 
   7   1  14       33.19       27.05     13.84 o 
   9   1  14       34.10       23.60     11.62 o 
 -26   2  14      116.40       88.84     23.46 o 
 -24   2  14       21.67       13.29     11.12 o 
 -22   2  14       78.40       93.22     16.83 o 
 -20   2  14        6.62       -0.61     11.32 o 
 -18   2  14      138.22      156.80     15.89 o 
 -16   2  14     1002.16      977.97     24.09 o 
 -14   2  14      554.34      454.69     24.18 o 
 -12   2  14      220.99      187.36     21.53 o 
 -10   2  14       81.83       59.55     13.75 o 
  -8   2  14      605.27      635.39     25.06 o 
  -6   2  14      566.80      547.66     24.07 o 
  -4   2  14      409.37      429.91     18.26 o 
  -2   2  14     1633.85     1564.30     43.83 o 
   0   2  14      328.34      327.91     18.94 o 
   2   2  14       36.04       54.80     13.07 o 
   4   2  14      353.59      378.39     17.70 o 
   6   2  14        0.74        5.03      8.94 o 
   8   2  14       21.74       24.87     10.25 o 
 -25   3  14       33.11       28.44     10.92 o 
 -23   3  14      165.04      206.72     15.61 o 
 -21   3  14      155.91      248.31     28.30 o 
 -19   3  14      105.30       95.21     15.26 o 
 -17   3  14      499.22      507.21     23.72 o 
 -15   3  14      611.21      560.73     17.56 o 
 -13   3  14       14.88       12.94      8.60 o 
 -11   3  14      466.11      501.94     21.19 o 
  -9   3  14      431.39      419.87     22.80 o 
  -7   3  14     1032.17     1010.50     30.20 o 
  -5   3  14     1283.29     1260.05     31.62 o 
  -3   3  14      836.83      876.17     23.81 o 
  -1   3  14      522.86      520.26     21.33 o 
   1   3  14       55.11       97.68     13.04 o 
   3   3  14       19.38        5.98     12.06 o 
   5   3  14        0.25       -9.28      9.93 o 
   7   3  14       24.13       19.76     10.50 o 
 -22   4  14      100.98       61.37     16.28 o 
 -20   4  14      224.75      259.18     17.62 o 
 -18   4  14      247.73      301.38     26.75 o 
 -16   4  14      653.60      652.65     16.06 o 
 -14   4  14      701.46      649.86     16.33 o 
 -12   4  14      341.10      340.11     22.00 o 
 -10   4  14      703.50      655.55     24.02 o 
  -8   4  14      150.80      188.85     13.87 o 
  -6   4  14      571.15      567.39     21.20 o 
  -4   4  14     1278.47     1267.99     31.43 o 
  -2   4  14      831.20      763.69     24.38 o 
   0   4  14      311.05      292.39     18.90 o 
   2   4  14       23.96       15.95     12.93 o 
   4   4  14       26.26       26.98     11.73 o 
 -17   5  14       79.22       49.87     13.22 o 
 -15   5  14      148.53      172.37     14.82 o 
 -13   5  14      246.90      266.50     16.79 o 
 -11   5  14      777.17      802.50     25.37 o 
  -9   5  14      550.73      506.54     22.21 o 
  -7   5  14     1439.30     1374.26     35.65 o 
  -5   5  14       70.83       57.23     22.14 o 
  -3   5  14        3.87        6.63     13.87 o 
  -1   5  14       17.23       32.13     13.48 o 
 -27   1  15       20.09       -4.75     24.47 o 
 -25   1  15     1632.70     1562.39     43.49 o 
 -23   1  15     1017.41     1049.91     28.52 o 
 -21   1  15      536.58      522.79     24.43 o 
 -19   1  15      108.91      134.44     21.15 o 
 -17   1  15      405.93      449.89     19.21 o 
 -15   1  15     1863.41     1799.15     39.92 o 
 -13   1  15      996.26     1030.00     31.34 o 
 -11   1  15     2047.32     1936.38     35.67 o 
  -9   1  15      698.71      758.46     41.44 o 
  -7   1  15      171.14      150.41     22.04 o 
  -5   1  15       35.36       46.22     14.17 o 
  -3   1  15      294.03      277.11     21.94 o 
  -1   1  15       41.45       21.42     12.99 o 
   1   1  15      606.39      667.10     27.99 o 
   3   1  15      281.32      315.14     17.07 o 
   5   1  15      148.31      160.73     22.20 o 
   7   1  15        8.49       -1.71      8.98 o 
 -26   2  15       64.59       69.05     14.81 o 
 -24   2  15       41.74       47.04     18.33 o 
 -22   2  15      709.74      674.82     26.40 o 
 -20   2  15     1939.81     1889.37     43.07 o 
 -18   2  15     2424.35     2409.14     45.91 o 
 -16   2  15     3062.31     3066.71     51.03 o 
 -14   2  15     1477.54     1435.47     36.56 o 
 -12   2  15     1575.07     1651.73     39.70 o 
 -10   2  15     1482.01     1528.65     38.11 o 
  -8   2  15      175.47      169.56     32.48 o 
  -6   2  15      974.09     1045.44     25.79 o 
  -4   2  15      438.78      469.20     23.53 o 
  -2   2  15      160.04      203.03     19.81 o 
   0   2  15      714.07      683.64     21.82 o 
   2   2  15        4.60        9.29     11.07 o 
   4   2  15       15.62       12.54     10.88 o 
   6   2  15      203.15      250.80     19.52 o 
 -23   3  15      213.16      221.44     23.74 o 
 -21   3  15      432.19      416.53     21.61 o 
 -19   3  15      958.83      874.28     32.24 o 
 -17   3  15     1553.69     1442.09     33.37 o 
 -15   3  15     1319.31     1347.95     27.02 o 
 -13   3  15      473.02      527.13     18.84 o 
 -11   3  15       85.32      121.01     20.83 o 
  -9   3  15      801.93      835.64     24.98 o 
  -7   3  15      200.04      195.98     17.22 o 
  -5   3  15      816.34      877.71     29.33 o 
  -3   3  15      355.32      362.28     27.98 o 
  -1   3  15       41.66       41.85     14.49 o 
   1   3  15        8.96       10.90     10.10 o 
   3   3  15      153.86      153.36     16.86 o 
   5   3  15       68.58       56.70     15.49 o 
 -20   4  15      531.62      632.95     34.55 o 
 -18   4  15      173.97      197.95     18.66 o 
 -16   4  15        8.33        5.52      8.03 o 
 -14   4  15       48.01       81.51     20.53 o 
 -12   4  15      382.67      429.84     18.75 o 
 -10   4  15       78.53       89.61     14.46 o 
  -8   4  15      122.43      132.59     12.77 o 
  -6   4  15        4.20       17.01     13.90 o 
  -4   4  15      194.59      210.32     17.18 o 
  -2   4  15       12.51       13.11     13.75 o 
   0   4  15      215.08      252.16     23.57 o 
   2   4  15      104.11       81.29     11.61 o 
 -15   5  15      163.29      167.19     17.54 o 
 -13   5  15       30.32       89.31     28.07 o 
 -11   5  15       20.72       12.81     10.71 o 
  -9   5  15      144.10      128.17     14.67 o 
  -7   5  15       13.31        1.46     10.25 o 
  -5   5  15      123.80      117.36     19.27 o 
 -26   0  16      691.70      561.75     76.85 o 
 -24   0  16     2822.55     2971.02     77.63 o 
 -22   0  16      599.92      507.07     29.59 o 
 -20   0  16      427.28      452.32     29.25 o 
 -18   0  16       87.93      105.87     25.93 o 
 -16   0  16       12.54       11.49     16.23 o 
 -14   0  16     1382.89     1282.34     52.80 o 
 -12   0  16     1042.62     1128.70     56.52 o 
 -10   0  16     5795.46     5542.08    110.04 o 
  -8   0  16      359.14      342.33     35.20 o 
  -6   0  16       82.15       69.64     20.51 o 
  -4   0  16       18.69       39.36     23.28 o 
  -2   0  16     1285.18     1344.23     55.56 o 
   0   0  16      549.58      632.10     41.78 o 
   2   0  16     1410.89     1360.84     64.24 o 
   4   0  16       29.21       13.24     25.78 o 
   6   0  16       27.62       24.21     20.73 o 
 -25   1  16      300.49      327.31     23.88 o 
 -23   1  16      645.72      669.79     32.64 o 
 -21   1  16      920.71      904.07     31.50 o 
 -19   1  16      499.10      550.36     23.38 o 
 -17   1  16      461.22      508.31     40.72 o 
 -15   1  16      491.62      488.57     25.55 o 
 -13   1  16      158.06      177.32     20.98 o 
 -11   1  16       43.50       54.15     15.60 o 
  -9   1  16       52.61       53.40     17.72 o 
  -7   1  16      992.95     1029.51     28.12 o 
  -5   1  16      982.87      998.99     30.39 o 
  -3   1  16      712.50      725.51     32.49 o 
  -1   1  16       18.49       14.34     12.07 o 
   1   1  16      278.99      285.70     29.41 o 
   3   1  16        1.25       -0.59     10.11 o 
   5   1  16      140.76      168.68     23.15 o 
 -24   2  16        9.28        8.47     19.41 o 
 -22   2  16        5.32        2.77     13.76 o 
 -20   2  16       81.07      114.03     14.80 o 
 -18   2  16      729.86      762.76     28.27 o 
 -16   2  16      134.05      130.94     24.43 o 
 -14   2  16        0.10      -13.88     13.88 o 
 -12   2  16      324.14      370.14     25.21 o 
 -10   2  16       13.59        9.07     13.72 o 
  -8   2  16       68.66       74.74     14.25 o 
  -6   2  16      669.20      664.41     31.53 o 
  -4   2  16      508.16      508.14     23.74 o 
  -2   2  16        1.42       11.62     14.53 o 
   0   2  16       27.81       50.96     14.50 o 
   2   2  16      124.92      102.51     16.21 o 
   4   2  16       58.85       41.14     14.03 o 
 -23   3  16      170.20      186.39     28.27 o 
 -21   3  16      571.53      537.45     28.75 o 
 -19   3  16      194.83       91.02     48.66 o 
 -17   3  16      635.08      671.37     20.66 o 
 -15   3  16       59.09       49.94     11.12 o 
 -13   3  16       96.21      116.18     16.01 o 
 -11   3  16      151.89      148.24     15.25 o 
  -9   3  16      101.85      112.01     16.27 o 
  -7   3  16       31.68       36.35     14.29 o 
  -5   3  16     1040.07      979.73     29.45 o 
  -3   3  16      112.33       87.49     15.03 o 
  -1   3  16        2.94        4.37     10.77 o 
   1   3  16       15.62        9.77     11.86 o 
 -20   4  16      425.13      421.49     45.61 o 
 -18   4  16      573.71      619.06     28.09 o 
 -16   4  16      152.98      182.30     18.39 o 
 -14   4  16      173.64      187.39     19.24 o 
 -12   4  16      115.03       90.98     14.51 o 
 -10   4  16      102.60      131.71     19.43 o 
  -8   4  16     1097.68     1077.13     43.11 o 
  -6   4  16       60.37       94.62     18.52 o 
  -4   4  16      567.37      541.31     22.97 o 
  -2   4  16       65.73       61.11     14.03 o 
 -25   1  17       95.14       83.54     19.46 o 
 -23   1  17      120.97      177.26     21.61 o 
 -21   1  17      253.24      266.15     20.72 o 
 -19   1  17        2.95       19.45     15.75 o 
 -17   1  17      762.03      751.97     26.47 o 
 -15   1  17     2889.05     2780.60     63.91 o 
 -13   1  17     2900.24     2791.74     49.38 o 
 -11   1  17       75.29       81.83     19.85 o 
  -9   1  17       10.55       23.07     19.72 o 
  -7   1  17       83.26       88.91     17.89 o 
  -5   1  17      108.91       75.72     18.34 o 
  -3   1  17      798.47      805.05     30.56 o 
  -1   1  17      802.94      788.23     37.33 o 
   1   1  17       12.75       -2.76     12.74 o 
   3   1  17      187.42      261.42     36.22 o 
 -24   2  17       30.14       29.12     15.82 o 
 -22   2  17      665.13      665.26     31.12 o 
 -20   2  17     1261.76     1130.15     35.74 o 
 -18   2  17      710.09      775.48     36.01 o 
 -16   2  17      301.38      326.51     34.63 o 
 -14   2  17      193.33      181.09     26.71 o 
 -12   2  17      442.43      453.09     26.55 o 
 -10   2  17     1472.43     1456.58     42.68 o 
  -8   2  17     2003.83     1870.64     35.95 o 
  -6   2  17      757.47      809.51     26.53 o 
  -4   2  17      245.42      269.65     19.17 o 
  -2   2  17        4.79        8.50     11.88 o 
   0   2  17       60.00       55.51     15.24 o 
   2   2  17      116.16      112.72     21.92 o 
 -21   3  17      623.13      585.01     38.69 o 
 -19   3  17      434.48      317.21     51.48 o 
 -17   3  17      659.83      676.61     21.03 o 
 -15   3  17       60.36       55.89     12.17 o 
 -13   3  17      412.49      430.19     26.15 o 
 -11   3  17      477.80      448.40     20.44 o 
  -9   3  17      651.38      678.65     26.55 o 
  -7   3  17      641.16      658.85     22.94 o 
  -5   3  17       28.68       15.61     16.34 o 
  -3   3  17      149.94      143.81     19.38 o 
  -1   3  17        4.77        6.32     10.65 o 
 -16   4  17       28.93       26.50     12.72 o 
 -14   4  17      866.27      886.57     31.49 o 
 -12   4  17      165.70      220.52     23.59 o 
 -10   4  17        9.07       -6.03     12.47 o 
  -8   4  17      152.74      170.09     20.04 o 
  -6   4  17       16.38       20.35     13.72 o 
 -24   0  18      408.19      423.69     37.76 o 
 -22   0  18      920.90      874.17     57.27 o 
 -20   0  18      700.81      738.37     39.41 o 
 -18   0  18     2788.56     2723.51     83.55 o 
 -16   0  18     1377.80     1463.44     63.04 o 
 -14   0  18      305.71      341.70     34.21 o 
 -12   0  18      185.60      213.73     34.50 o 
 -10   0  18       10.70       28.02     25.96 o 
  -8   0  18      639.63      635.75     68.92 o 
  -6   0  18      126.17      165.52     33.28 o 
  -4   0  18      755.68      723.11     49.43 o 
  -2   0  18      735.37      745.67     40.49 o 
   0   0  18      668.99      724.80     41.15 o 
 -23   1  18      350.97      308.22     44.15 o 
 -21   1  18     1211.87     1307.78     36.75 o 
 -19   1  18      270.94      304.34     21.01 o 
 -17   1  18       69.60       78.34     18.77 o 
 -15   1  18      382.98      361.12     25.36 o 
 -13   1  18      439.59      416.16     26.02 o 
 -11   1  18      550.10      563.95     44.86 o 
  -9   1  18       91.08       99.33     19.47 o 
  -7   1  18      350.33      411.79     26.62 o 
  -5   1  18      120.73      175.89     29.61 o 
  -3   1  18      103.15       93.17     18.33 o 
  -1   1  18       37.33       38.23     13.95 o 
   1   1  18       63.11       62.98     23.76 o 
 -22   2  18       10.31        2.35     12.27 o 
 -20   2  18        1.01        0.46     15.81 o 
 -18   2  18       25.16       19.38     16.62 o 
 -16   2  18        0.03       14.56     15.08 o 
 -14   2  18       54.98       47.40     22.05 o 
 -12   2  18       23.26       18.22     13.97 o 
 -10   2  18      166.33      193.17     17.74 o 
  -8   2  18      129.80      129.83     18.81 o 
  -6   2  18        1.52        5.43     12.57 o 
  -4   2  18        0.63       13.04     16.00 o 
  -2   2  18       48.38       34.53     18.44 o 
 -19   3  18       78.62       74.96     14.64 o 
 -17   3  18        7.44       27.82     11.18 o 
 -15   3  18      130.76      163.78     18.19 o 
 -13   3  18       96.20       88.48     17.70 o 
 -11   3  18      398.07      448.52     26.06 o 
  -9   3  18      400.17      426.47     27.07 o 
  -7   3  18       78.82      125.45     25.64 o 
  -5   3  18        1.75        0.16      9.45 o 
 -21   1  19       42.57       53.28     23.54 o 
 -19   1  19       39.41       58.16     21.58 o 
 -17   1  19      674.69      636.77     29.15 o 
 -15   1  19      462.67      497.59     32.25 o 
 -13   1  19      193.30      240.45     23.56 o 
 -11   1  19        3.49       23.48     19.22 o 
  -9   1  19       43.59       30.64     17.52 o 
  -7   1  19      209.52      217.35     46.48 o 
  -5   1  19      357.61      353.83     29.46 o 
  -3   1  19      259.81      278.63     21.13 o 
 -20   2  19      554.41      576.06     27.86 o 
 -18   2  19      259.81      270.36     27.49 o 
 -16   2  19      171.07      150.83     25.97 o 
 -14   2  19      508.62      549.17     29.22 o 
 -12   2  19      237.97      223.85     39.79 o 
 -10   2  19      551.95      567.75     28.40 o 
  -8   2  19      301.76      291.41     39.75 o 
  -6   2  19      124.09      113.99     21.80 o 
 -15   3  19      260.17      266.32     42.65 o 
 -13   3  19      253.63      315.43     35.51 o 
 -11   3  19     1278.89     1246.40     41.42 o 
 -20   0  20      984.50     1033.26     71.89 o 
 -18   0  20     1675.81     1694.14     61.98 o 
 -16   0  20     1042.20      995.78     61.11 o 
 -14   0  20        4.61       13.37     22.21 o 
 -12   0  20        4.16        8.99     24.48 o 
 -10   0  20      115.46      135.92     36.67 o 
  -8   0  20      437.37      484.86     39.61 o 
  -6   0  20      620.82      674.11     72.64 o 
 -19   1  20      353.30      392.19     67.93 o 
 -17   1  20        3.14       19.37     16.38 o 
 -15   1  20      125.75      184.18     38.21 o 
 -13   1  20      479.49      489.50     39.04 o 
 -11   1  20      204.86      221.94     25.34 o 
  -9   1  20      135.24      133.39     30.62 o 
  -7   1  20       12.87       23.52     15.11 o 
 -14   2  20      174.05      251.43     50.50 o 
 -12   2  20        9.70       11.95     16.96 o 
                                                 
